# Supplementary material for: Identification of Key Genes for the Precise Classification between Solenopsis invicta and S. geminata Facilitating the Quarantine Process
Source: Genes (Basel). 2019 Oct 15;10(10):812. doi: 10.3390/genes10100812 (PMC6827022; doi:10.3390/genes10100812)
Supplement: Supplementary file 1 [file genes-10-00812-s001.zip]

Archive with 8 entries (7 files):
- supplementaries_v2/
- supplementaries_v2/SFigure1_v2.pdf
- supplementaries_v2/SFigure2.pdf
- supplementaries_v2/Sfile1.csv.gz
- supplementaries_v2/STable1.xlsx
- supplementaries_v2/STable2.xlsx
- supplementaries_v2/STable3.xlsx
- supplementaries_v2/STable4.xlsx
