# Supplementary material for: Identification of Key Genes for the Precise Classification between Solenopsis invicta and S. geminata Facilitating the Quarantine Process
Source: Genes (Basel). 2019 Oct 15;10(10):812. doi: 10.3390/genes10100812 (PMC6827022; doi:10.3390/genes10100812)
Supplement: Supplementary file 1 [file genes-10-00812-s001.zip › supplementaries_v2/STable1.xlsx]

## Sheet: Sheet1
	Supplementary Table 1. NCBI downloaded sample information
	Run	MBases	Organism
	SRR7028246	5562	Solenopsis invicta
	SRR7028247	3508	Solenopsis invicta
	SRR7028248	3206	Solenopsis invicta
	SRR7028249	3398	Solenopsis invicta
	SRR7028250	3444	Solenopsis invicta
	SRR7028251	7918	Solenopsis invicta
	SRR7028252	2720	Solenopsis invicta
	SRR7028253	1944	Solenopsis invicta
	SRR7028254	4000	Solenopsis invicta
	SRR7028256	5591	Solenopsis invicta
	SRR7028257	3482	Solenopsis invicta
	SRR7028258	3445	Solenopsis invicta
	SRR7028259	2498	Solenopsis invicta
	SRR7028260	8121	Solenopsis invicta
	SRR7028261	4132	Solenopsis invicta
	SRR7028262	3837	Solenopsis invicta
	SRR7028263	5168	Solenopsis invicta
	SRR7028264	3893	Solenopsis invicta
	SRR7028265	2942	Solenopsis invicta
	SRR7028266	3497	Solenopsis invicta
	SRR7028267	3144	Solenopsis invicta
	SRR7028268	9795	Solenopsis invicta
	SRR7028269	3491	Solenopsis invicta
	SRR7028270	2849	Solenopsis invicta
	SRR7028271	2411	Solenopsis invicta
	SRR7028272	3550	Solenopsis invicta
	SRR7028273	2880	Solenopsis invicta
	SRR7028274	5333	Solenopsis invicta
	SRR7028275	3970	Solenopsis invicta
	SRR7028277	6796	Solenopsis invicta
	SRR7028278	6394	Solenopsis invicta
	SRR7028279	6855	Solenopsis invicta
	SRR7028280	7052	Solenopsis invicta
	SRR7028281	4897	Solenopsis invicta
	SRR7028282	3322	Solenopsis invicta
	SRR7028283	7479	Solenopsis invicta
	SRR7028284	6023	Solenopsis invicta
	SRR5877740	1075	Solenopsis geminata
	SRR5877741	1052	Solenopsis geminata
	SRR5877742	1142	Solenopsis geminata
	SRR5877743	1012	Solenopsis geminata
