# Supplementary material for: Identification of Key Genes for the Precise Classification between Solenopsis invicta and S. geminata Facilitating the Quarantine Process
Source: Genes (Basel). 2019 Oct 15;10(10):812. doi: 10.3390/genes10100812 (PMC6827022; doi:10.3390/genes10100812)
Supplement: Supplementary file 1 [file genes-10-00812-s001.zip › supplementaries_v2/STable2.xlsx]

## Sheet: Sheet1
Supplementary Table 2. Chi-square test for the SNP sites in consolidated genotype matrix
	gt_frq_gemi	max_gt_gemi	gt_frq_invi	max_gt_invi	gt_frq_gemi_est	gt_frq_invi_est	pos	Chi2	chi2_pvalue	genename	Symbol	Desc
994	0.0697674	CC	0.860465	TT	0.116279	0.883721	NW_011794171.1_1657	0.0192166	0.889747	rna0	LOC105200669	uncharacterized protein LOC105200669
1003	0.0697674	TT	0.860465	CC	0.116279	0.883721	NW_011794171.1_2367	0.0192166	0.889747	rna0	LOC105200669	uncharacterized protein LOC105200669
1004	0.0930233	CC	0.813953	AA	0.116279	0.883721	NW_011794171.1_2452	0.0101591	0.919715	rna0	LOC105200669	uncharacterized protein LOC105200669
1006	0.0930233	AA	0.883721	GG	0.116279	0.883721	NW_011794171.1_2681	0.00465116	0.945627	rna0	LOC105200669	uncharacterized protein LOC105200669
1015	0.0697674	TT	0.883721	CC	0.116279	0.883721	NW_011794171.1_3297	0.0186047	0.891506	rna0	LOC105200669	uncharacterized protein LOC105200669
1016	0.0930233	AA	0.883721	GG	0.116279	0.883721	NW_011794171.1_3450	0.00465116	0.945627	rna0	LOC105200669	uncharacterized protein LOC105200669
1020	0.116279	CC	0.860465	TT	0.116279	0.883721	NW_011794171.1_3764	0.000611995	0.980264	rna0	LOC105200669	uncharacterized protein LOC105200669
1021	0.116279	CC	0.55814	TT	0.116279	0.883721	NW_011794171.1_3841	0.119951	0.729088	rna0	LOC105200669	uncharacterized protein LOC105200669
1026	0.0697674	TT	0.837209	CC	0.116279	0.883721	NW_011794171.1_4201	0.0210526	0.884636	rna0	LOC105200669	uncharacterized protein LOC105200669
1027	0.0697674	CC	0.837209	TT	0.116279	0.883721	NW_011794171.1_4206	0.0210526	0.884636	rna0	LOC105200669	uncharacterized protein LOC105200669
1032	0.0930233	AA	0.790698	TT	0.116279	0.883721	NW_011794171.1_4623	0.0144431	0.904341	rna0	LOC105200669	uncharacterized protein LOC105200669
1033	0.0930233	CC	0.790698	AA	0.116279	0.883721	NW_011794171.1_4682	0.0144431	0.904341	rna0	LOC105200669	uncharacterized protein LOC105200669
1201	0.0697674	TT	0.813953	CC	0.116279	0.883721	NW_011794177.1_96	0.0241126	0.876599	rna1	LOC105207468	uncharacterized protein LOC105207468
1202	0.0930233	AA	0.837209	GG	0.116279	0.883721	NW_011794177.1_153	0.00709914	0.932853	rna1	LOC105207468	uncharacterized protein LOC105207468
1203	0.0930233	AA	0.837209	GG	0.116279	0.883721	NW_011794177.1_156	0.00709914	0.932853	rna1	LOC105207468	uncharacterized protein LOC105207468
1204	0.116279	AA	0.860465	CC	0.116279	0.883721	NW_011794177.1_190	0.000611995	0.980264	rna1	LOC105207468	uncharacterized protein LOC105207468
1205	0.116279	GG	0.860465	CC	0.116279	0.883721	NW_011794177.1_191	0.000611995	0.980264	rna1	LOC105207468	uncharacterized protein LOC105207468
1206	0.116279	GG	0.860465	AA	0.116279	0.883721	NW_011794177.1_195	0.000611995	0.980264	rna1	LOC105207468	uncharacterized protein LOC105207468
1208	0.116279	TT	0.813953	CC	0.116279	0.883721	NW_011794177.1_248	0.00550796	0.940839	rna1	LOC105207468	uncharacterized protein LOC105207468
1209	0.116279	GG	0.813953	AA	0.116279	0.883721	NW_011794177.1_265	0.00550796	0.940839	rna1	LOC105207468	uncharacterized protein LOC105207468
1210	0.116279	CC	0.813953	AA	0.116279	0.883721	NW_011794177.1_283	0.00550796	0.940839	rna1	LOC105207468	uncharacterized protein LOC105207468
1211	0.116279	AA	0.813953	GG	0.116279	0.883721	NW_011794177.1_286	0.00550796	0.940839	rna1	LOC105207468	uncharacterized protein LOC105207468
1212	0.116279	TT	0.813953	AA	0.116279	0.883721	NW_011794177.1_301	0.00550796	0.940839	rna1	LOC105207468	uncharacterized protein LOC105207468
1213	0.0930233	GG	0.837209	AA	0.116279	0.883721	NW_011794177.1_315	0.00709914	0.932853	rna1	LOC105207468	uncharacterized protein LOC105207468
1214	0.0930233	GG	0.837209	AA	0.116279	0.883721	NW_011794177.1_325	0.00709914	0.932853	rna1	LOC105207468	uncharacterized protein LOC105207468
1215	0.0930233	CC	0.837209	TT	0.116279	0.883721	NW_011794177.1_326	0.00709914	0.932853	rna1	LOC105207468	uncharacterized protein LOC105207468
1216	0.0930233	GG	0.883721	TT	0.116279	0.883721	NW_011794177.1_346	0.00465116	0.945627	rna1	LOC105207468	uncharacterized protein LOC105207468
1217	0.0697674	AA	0.883721	GG	0.116279	0.883721	NW_011794177.1_361	0.0186047	0.891506	rna1	LOC105207468	uncharacterized protein LOC105207468
1239	0.0697674	GG	0.883721	TT	0.116279	0.883721	NW_011794177.1_958	0.0186047	0.891506	rna1	LOC105207468	uncharacterized protein LOC105207468
1240	0.0930233	AA	0.883721	GG	0.116279	0.883721	NW_011794177.1_1002	0.00465116	0.945627	rna1	LOC105207468	uncharacterized protein LOC105207468
1241	0.0930233	GG	0.883721	AA	0.116279	0.883721	NW_011794177.1_1046	0.00465116	0.945627	rna1	LOC105207468	uncharacterized protein LOC105207468
1242	0.0930233	CC	0.883721	GG	0.116279	0.883721	NW_011794177.1_1081	0.00465116	0.945627	rna1	LOC105207468	uncharacterized protein LOC105207468
1243	0.0930233	AA	0.860465	GG	0.116279	0.883721	NW_011794177.1_1109	0.00526316	0.942166	rna1	LOC105207468	uncharacterized protein LOC105207468
1244	0.0697674	GG	0.883721	AA	0.116279	0.883721	NW_011794177.1_1137	0.0186047	0.891506	rna1	LOC105207468	uncharacterized protein LOC105207468
1245	0.0930233	CC	0.860465	TT	0.116279	0.883721	NW_011794177.1_1171	0.00526316	0.942166	rna1	LOC105207468	uncharacterized protein LOC105207468
1247	0.0697674	GG	0.883721	CC	0.116279	0.883721	NW_011794177.1_1211	0.0186047	0.891506	rna1	LOC105207468	uncharacterized protein LOC105207468
1248	0.0697674	AA	0.860465	GG	0.116279	0.883721	NW_011794177.1_1214	0.0192166	0.889747	rna1	LOC105207468	uncharacterized protein LOC105207468
1249	0.0697674	GG	0.860465	AA	0.116279	0.883721	NW_011794177.1_1216	0.0192166	0.889747	rna1	LOC105207468	uncharacterized protein LOC105207468
1250	0.0697674	GG	0.883721	AA	0.116279	0.883721	NW_011794177.1_1266	0.0186047	0.891506	rna1	LOC105207468	uncharacterized protein LOC105207468
1251	0.0697674	GG	0.837209	AA	0.116279	0.883721	NW_011794177.1_1288	0.0210526	0.884636	rna1	LOC105207468	uncharacterized protein LOC105207468
1253	0.0697674	GG	0.860465	AA	0.116279	0.883721	NW_011794177.1_1306	0.0192166	0.889747	rna1	LOC105207468	uncharacterized protein LOC105207468
1254	0.0697674	TT	0.860465	CC	0.116279	0.883721	NW_011794177.1_1336	0.0192166	0.889747	rna1	LOC105207468	uncharacterized protein LOC105207468
1255	0.0697674	CC	0.883721	TT	0.116279	0.883721	NW_011794177.1_1349	0.0186047	0.891506	rna1	LOC105207468	uncharacterized protein LOC105207468
1256	0.0697674	TT	0.883721	CC	0.116279	0.883721	NW_011794177.1_1364	0.0186047	0.891506	rna1	LOC105207468	uncharacterized protein LOC105207468
1257	0.116279	GG	0.860465	AA	0.116279	0.883721	NW_011794177.1_1487	0.000611995	0.980264	rna1	LOC105207468	uncharacterized protein LOC105207468
1258	0.0697674	AA	0.860465	GG	0.116279	0.883721	NW_011794177.1_1531	0.0192166	0.889747	rna1	LOC105207468	uncharacterized protein LOC105207468
1259	0.0930233	TT	0.860465	CC	0.116279	0.883721	NW_011794177.1_1551	0.00526316	0.942166	rna1	LOC105207468	uncharacterized protein LOC105207468
1512	0.0697674	AA	0.860465	GG	0.116279	0.883721	NW_011794182.1_1472	0.0192166	0.889747	rna2	LOC105192776	calsyntenin-1-like
1514	0.0697674	TT	0.883721	CC	0.116279	0.883721	NW_011794182.1_1598	0.0186047	0.891506	rna2	LOC105192776	calsyntenin-1-like
1515	0.0697674	CC	0.72093	TT	0.116279	0.883721	NW_011794182.1_1616	0.0485924	0.825531	rna2	LOC105192776	calsyntenin-1-like
1516	0.0930233	TT	0.813953	CC	0.116279	0.883721	NW_011794182.1_1844	0.0101591	0.919715	rna2	LOC105192776	calsyntenin-1-like
1518	0.0697674	GG	0.465116	CC	0.116279	0.883721	NW_011794182.1_2018	0.216891	0.641419	rna2	LOC105192776	calsyntenin-1-like
1534	0.0930233	TT	0.767442	CC	0.116279	0.883721	NW_011794182.1_4493	0.019951	0.887674	rna2	LOC105192776	calsyntenin-1-like
1535	0.0697674	AA	0.767442	GG	0.116279	0.883721	NW_011794182.1_4541	0.0339045	0.85391	rna2	LOC105192776	calsyntenin-1-like
1872	0.0930233	CC	0.837209	TT	0.116279	0.883721	NW_011794188.1_1873	0.00709914	0.932853	rna3	LOC105193617	probable glutathione peroxidase 2
2135	0.0697674	TT	0.883721	CC	0.116279	0.883721	NW_011794195.1_3562	0.0186047	0.891506	rna5	LOC105194905	uncharacterized protein LOC105194905
2136	0.0697674	CC	0.883721	TT	0.116279	0.883721	NW_011794195.1_3619	0.0186047	0.891506	rna5	LOC105194905	uncharacterized protein LOC105194905
2141	0.0697674	GG	0.860465	AA	0.116279	0.883721	NW_011794196.1_270	0.0192166	0.889747	rna6	LOC105195698	protein sprint-like
2142	0.0930233	AA	0.883721	TT	0.116279	0.883721	NW_011794196.1_318	0.00465116	0.945627	rna6	LOC105195698	protein sprint-like
2143	0.0930233	AA	0.883721	GG	0.116279	0.883721	NW_011794196.1_381	0.00465116	0.945627	rna6	LOC105195698	protein sprint-like
2144	0.116279	TT	0.883721	CC	0.116279	0.883721	NW_011794196.1_390	0	1	rna6	LOC105195698	protein sprint-like
2145	0.116279	CC	0.883721	TT	0.116279	0.883721	NW_011794196.1_446	0	1	rna6	LOC105195698	protein sprint-like
2146	0.0930233	TT	0.883721	CC	0.116279	0.883721	NW_011794196.1_504	0.00465116	0.945627	rna6	LOC105195698	protein sprint-like
2152	0.0697674	TT	0.883721	CC	0.116279	0.883721	NW_011794196.1_941	0.0186047	0.891506	rna6	LOC105195698	protein sprint-like
2153	0.0697674	CC	0.883721	TT	0.116279	0.883721	NW_011794196.1_959	0.0186047	0.891506	rna6	LOC105195698	protein sprint-like
2154	0.0697674	AA	0.883721	GG	0.116279	0.883721	NW_011794196.1_968	0.0186047	0.891506	rna6	LOC105195698	protein sprint-like
2155	0.0930233	GG	0.883721	AA	0.116279	0.883721	NW_011794196.1_994	0.00465116	0.945627	rna6	LOC105195698	protein sprint-like
2156	0.0930233	TT	0.883721	AA	0.116279	0.883721	NW_011794196.1_998	0.00465116	0.945627	rna6	LOC105195698	protein sprint-like
2157	0.0930233	GG	0.883721	AA	0.116279	0.883721	NW_011794196.1_1026	0.00465116	0.945627	rna6	LOC105195698	protein sprint-like
2158	0.0930233	TT	0.883721	CC	0.116279	0.883721	NW_011794196.1_1034	0.00465116	0.945627	rna6	LOC105195698	protein sprint-like
2159	0.116279	AA	0.883721	GG	0.116279	0.883721	NW_011794196.1_1081	0	1	rna6	LOC105195698	protein sprint-like
2160	0.116279	GG	0.883721	CC	0.116279	0.883721	NW_011794196.1_1101	0	1	rna6	LOC105195698	protein sprint-like
2161	0.0930233	AA	0.883721	GG	0.116279	0.883721	NW_011794196.1_1151	0.00465116	0.945627	rna6	LOC105195698	protein sprint-like
2162	0.116279	CC	0.883721	TT	0.116279	0.883721	NW_011794196.1_1213	0	1	rna6	LOC105195698	protein sprint-like
2163	0.116279	CC	0.883721	TT	0.116279	0.883721	NW_011794196.1_1235	0	1	rna6	LOC105195698	protein sprint-like
2164	0.0697674	GG	0.883721	AA	0.116279	0.883721	NW_011794196.1_1397	0.0186047	0.891506	rna6	LOC105195698	protein sprint-like
2165	0.0930233	CC	0.883721	TT	0.116279	0.883721	NW_011794196.1_1454	0.00465116	0.945627	rna6	LOC105195698	protein sprint-like
2166	0.0930233	GG	0.883721	AA	0.116279	0.883721	NW_011794196.1_1457	0.00465116	0.945627	rna6	LOC105195698	protein sprint-like
2167	0.0930233	GG	0.860465	AA	0.116279	0.883721	NW_011794196.1_1528	0.00526316	0.942166	rna6	LOC105195698	protein sprint-like
2168	0.0930233	AA	0.883721	GG	0.116279	0.883721	NW_011794196.1_1538	0.00465116	0.945627	rna6	LOC105195698	protein sprint-like
2785	0.116279	AA	0.883721	TT	0.116279	0.883721	NW_011794197.1_44328	0	1	rna8	LOC105197244	E3 ubiquitin-protein ligase MARCH5-like
3476	0.0697674	TT	0.883721	CC	0.116279	0.883721	NW_011794201.1_289	0.0186047	0.891506	rna9	LOC105198031	proline-rich receptor-like protein kinase PERK2
3483	0.116279	CC	0.883721	AA	0.116279	0.883721	NW_011794201.1_753	0	1	rna9	LOC105198031	proline-rich receptor-like protein kinase PERK2
3485	0.0697674	CC	0.883721	TT	0.116279	0.883721	NW_011794201.1_848	0.0186047	0.891506	rna9	LOC105198031	proline-rich receptor-like protein kinase PERK2
3579	0.0697674	GG	0.883721	AA	0.116279	0.883721	NW_011794202.1_7558	0.0186047	0.891506	rna10	LOC105198881	uncharacterized protein LOC105198881
3597	0.0930233	CC	0.883721	TT	0.116279	0.883721	NW_011794202.1_8116	0.00465116	0.945627	rna10	LOC105198881	uncharacterized protein LOC105198881
3598	0.0930233	AA	0.883721	TT	0.116279	0.883721	NW_011794202.1_8133	0.00465116	0.945627	rna10	LOC105198881	uncharacterized protein LOC105198881
3599	0.0930233	GG	0.883721	AA	0.116279	0.883721	NW_011794202.1_8150	0.00465116	0.945627	rna10	LOC105198881	uncharacterized protein LOC105198881
3600	0.0930233	GG	0.883721	AA	0.116279	0.883721	NW_011794202.1_8154	0.00465116	0.945627	rna10	LOC105198881	uncharacterized protein LOC105198881
3601	0.0930233	AA	0.883721	GG	0.116279	0.883721	NW_011794202.1_8192	0.00465116	0.945627	rna10	LOC105198881	uncharacterized protein LOC105198881
3602	0.0930233	CC	0.883721	TT	0.116279	0.883721	NW_011794202.1_8199	0.00465116	0.945627	rna10	LOC105198881	uncharacterized protein LOC105198881
3603	0.116279	TT	0.883721	CC	0.116279	0.883721	NW_011794202.1_8254	0	1	rna10	LOC105198881	uncharacterized protein LOC105198881
3604	0.116279	TT	0.883721	CC	0.116279	0.883721	NW_011794202.1_8255	0	1	rna10	LOC105198881	uncharacterized protein LOC105198881
3605	0.0930233	TT	0.883721	CC	0.116279	0.883721	NW_011794202.1_8416	0.00465116	0.945627	rna10	LOC105198881	uncharacterized protein LOC105198881
3606	0.0930233	AA	0.883721	GG	0.116279	0.883721	NW_011794202.1_8453	0.00465116	0.945627	rna10	LOC105198881	uncharacterized protein LOC105198881
3607	0.0930233	CC	0.860465	TT	0.116279	0.883721	NW_011794202.1_8522	0.00526316	0.942166	rna10	LOC105198881	uncharacterized protein LOC105198881
3608	0.0697674	AA	0.883721	GG	0.116279	0.883721	NW_011794202.1_8548	0.0186047	0.891506	rna10	LOC105198881	uncharacterized protein LOC105198881
3609	0.0697674	TT	0.883721	CC	0.116279	0.883721	NW_011794202.1_8554	0.0186047	0.891506	rna10	LOC105198881	uncharacterized protein LOC105198881
3610	0.0930233	AA	0.883721	GG	0.116279	0.883721	NW_011794202.1_8621	0.00465116	0.945627	rna10	LOC105198881	uncharacterized protein LOC105198881
3611	0.0930233	GG	0.883721	TT	0.116279	0.883721	NW_011794202.1_8623	0.00465116	0.945627	rna10	LOC105198881	uncharacterized protein LOC105198881
3612	0.0930233	GG	0.860465	AA	0.116279	0.883721	NW_011794202.1_8646	0.00526316	0.942166	rna10	LOC105198881	uncharacterized protein LOC105198881
3613	0.0930233	AA	0.883721	GG	0.116279	0.883721	NW_011794202.1_8699	0.00465116	0.945627	rna10	LOC105198881	uncharacterized protein LOC105198881
3614	0.0930233	TT	0.860465	CC	0.116279	0.883721	NW_011794202.1_8719	0.00526316	0.942166	rna10	LOC105198881	uncharacterized protein LOC105198881
3615	0.116279	AA	0.883721	GG	0.116279	0.883721	NW_011794202.1_8791	0	1	rna10	LOC105198881	uncharacterized protein LOC105198881
3616	0.116279	AA	0.883721	GG	0.116279	0.883721	NW_011794202.1_8796	0	1	rna10	LOC105198881	uncharacterized protein LOC105198881
3617	0.116279	CC	0.883721	TT	0.116279	0.883721	NW_011794202.1_8834	0	1	rna10	LOC105198881	uncharacterized protein LOC105198881
3618	0.116279	CC	0.860465	TT	0.116279	0.883721	NW_011794202.1_8862	0.000611995	0.980264	rna10	LOC105198881	uncharacterized protein LOC105198881
3619	0.0930233	GG	0.883721	AA	0.116279	0.883721	NW_011794202.1_8938	0.00465116	0.945627	rna10	LOC105198881	uncharacterized protein LOC105198881
3620	0.0930233	GG	0.837209	TT	0.116279	0.883721	NW_011794202.1_8982	0.00709914	0.932853	rna10	LOC105198881	uncharacterized protein LOC105198881
3630	0.0930233	AA	0.860465	GG	0.116279	0.883721	NW_011794202.1_12727	0.00526316	0.942166	rna10	LOC105198881	uncharacterized protein LOC105198881
3633	0.116279	GG	0.883721	TT	0.116279	0.883721	NW_011794202.1_13023	0	1	rna10	LOC105198881	uncharacterized protein LOC105198881
3634	0.116279	TT	0.883721	CC	0.116279	0.883721	NW_011794202.1_13025	0	1	rna10	LOC105198881	uncharacterized protein LOC105198881
3635	0.116279	TT	0.860465	CC	0.116279	0.883721	NW_011794202.1_13071	0.000611995	0.980264	rna10	LOC105198881	uncharacterized protein LOC105198881
3636	0.116279	TT	0.860465	CC	0.116279	0.883721	NW_011794202.1_13086	0.000611995	0.980264	rna10	LOC105198881	uncharacterized protein LOC105198881
3637	0.116279	GG	0.860465	AA	0.116279	0.883721	NW_011794202.1_13088	0.000611995	0.980264	rna10	LOC105198881	uncharacterized protein LOC105198881
3881	0.0930233	CC	0.511628	TT	0.116279	0.883721	NW_011794202.1_28233	0.161322	0.687942	rna11	LOC105199652	uncharacterized protein LOC105199652
3882	0.0697674	TT	0.883721	AA	0.116279	0.883721	NW_011794202.1_28264	0.0186047	0.891506	rna11	LOC105199652	uncharacterized protein LOC105199652
3883	0.116279	CC	0.883721	GG	0.116279	0.883721	NW_011794202.1_28419	0	1	rna11	LOC105199652	uncharacterized protein LOC105199652
3884	0.0930233	TT	0.883721	CC	0.116279	0.883721	NW_011794202.1_28479	0.00465116	0.945627	rna11	LOC105199652	uncharacterized protein LOC105199652
3885	0.0697674	TT	0.883721	CC	0.116279	0.883721	NW_011794202.1_28550	0.0186047	0.891506	rna11	LOC105199652	uncharacterized protein LOC105199652
3886	0.0697674	TT	0.860465	CC	0.116279	0.883721	NW_011794202.1_28561	0.0192166	0.889747	rna11	LOC105199652	uncharacterized protein LOC105199652
4225	0.0697674	GG	0.697674	AA	0.116279	0.883721	NW_011794210.1_3274	0.0577723	0.810052	rna15	LOC105202203	hemicentin-2-like
4226	0.116279	GG	0.860465	AA	0.116279	0.883721	NW_011794210.1_3297	0.000611995	0.980264	rna15	LOC105202203	hemicentin-2-like
4227	0.116279	CC	0.790698	TT	0.116279	0.883721	NW_011794210.1_3532	0.00979192	0.921175	rna15	LOC105202203	hemicentin-2-like
4228	0.116279	AA	0.813953	GG	0.116279	0.883721	NW_011794210.1_3689	0.00550796	0.940839	rna15	LOC105202203	hemicentin-2-like
4229	0.116279	TT	0.837209	CC	0.116279	0.883721	NW_011794210.1_3703	0.00244798	0.960539	rna15	LOC105202203	hemicentin-2-like
4230	0.0697674	CC	0.651163	TT	0.116279	0.883721	NW_011794210.1_3823	0.0798042	0.777563	rna15	LOC105202203	hemicentin-2-like
4231	0.0930233	AA	0.72093	GG	0.116279	0.883721	NW_011794210.1_3911	0.0346389	0.852354	rna15	LOC105202203	hemicentin-2-like
5511	0.0697674	GG	0.860465	AA	0.116279	0.883721	NW_011794234.1_24194	0.0192166	0.889747	rna18	LOC105205041	uncharacterized protein LOC105205041
5512	0.0930233	CC	0.465116	TT	0.116279	0.883721	NW_011794234.1_24219	0.202938	0.65236	rna18	LOC105205041	uncharacterized protein LOC105205041
5513	0.0930233	GG	0.837209	AA	0.116279	0.883721	NW_011794234.1_24289	0.00709914	0.932853	rna18	LOC105205041	uncharacterized protein LOC105205041
5514	0.0930233	AA	0.813953	GG	0.116279	0.883721	NW_011794234.1_24353	0.0101591	0.919715	rna18	LOC105205041	uncharacterized protein LOC105205041
5515	0.0697674	AA	0.837209	GG	0.116279	0.883721	NW_011794234.1_24372	0.0210526	0.884636	rna18	LOC105205041	uncharacterized protein LOC105205041
5516	0.0697674	TT	0.883721	CC	0.116279	0.883721	NW_011794234.1_24386	0.0186047	0.891506	rna18	LOC105205041	uncharacterized protein LOC105205041
5517	0.0697674	TT	0.883721	AA	0.116279	0.883721	NW_011794234.1_24391	0.0186047	0.891506	rna18	LOC105205041	uncharacterized protein LOC105205041
5518	0.0697674	TT	0.883721	GG	0.116279	0.883721	NW_011794234.1_24392	0.0186047	0.891506	rna18	LOC105205041	uncharacterized protein LOC105205041
5519	0.116279	CC	0.883721	TT	0.116279	0.883721	NW_011794234.1_24396	0	1	rna18	LOC105205041	uncharacterized protein LOC105205041
5520	0.0697674	AA	0.883721	GG	0.116279	0.883721	NW_011794234.1_24421	0.0186047	0.891506	rna18	LOC105205041	uncharacterized protein LOC105205041
5521	0.116279	CC	0.883721	AA	0.116279	0.883721	NW_011794234.1_24435	0	1	rna18	LOC105205041	uncharacterized protein LOC105205041
5523	0.0697674	AA	0.883721	GG	0.116279	0.883721	NW_011794234.1_24481	0.0186047	0.891506	rna18	LOC105205041	uncharacterized protein LOC105205041
5524	0.116279	GG	0.883721	AA	0.116279	0.883721	NW_011794234.1_24490	0	1	rna18	LOC105205041	uncharacterized protein LOC105205041
5525	0.0930233	AA	0.883721	GG	0.116279	0.883721	NW_011794234.1_24498	0.00465116	0.945627	rna18	LOC105205041	uncharacterized protein LOC105205041
5526	0.116279	CC	0.883721	TT	0.116279	0.883721	NW_011794234.1_24574	0	1	rna18	LOC105205041	uncharacterized protein LOC105205041
5527	0.116279	CC	0.883721	GG	0.116279	0.883721	NW_011794234.1_24592	0	1	rna18	LOC105205041	uncharacterized protein LOC105205041
5528	0.116279	CC	0.883721	TT	0.116279	0.883721	NW_011794234.1_24604	0	1	rna18	LOC105205041	uncharacterized protein LOC105205041
5529	0.116279	CC	0.883721	TT	0.116279	0.883721	NW_011794234.1_24624	0	1	rna18	LOC105205041	uncharacterized protein LOC105205041
5530	0.116279	AA	0.883721	GG	0.116279	0.883721	NW_011794234.1_24635	0	1	rna18	LOC105205041	uncharacterized protein LOC105205041
5531	0.116279	GG	0.883721	AA	0.116279	0.883721	NW_011794234.1_24639	0	1	rna18	LOC105205041	uncharacterized protein LOC105205041
5532	0.0697674	TT	0.860465	CC	0.116279	0.883721	NW_011794234.1_24690	0.0192166	0.889747	rna18	LOC105205041	uncharacterized protein LOC105205041
5533	0.0697674	AA	0.860465	GG	0.116279	0.883721	NW_011794234.1_24692	0.0192166	0.889747	rna18	LOC105205041	uncharacterized protein LOC105205041
5534	0.0697674	TT	0.883721	CC	0.116279	0.883721	NW_011794234.1_24722	0.0186047	0.891506	rna18	LOC105205041	uncharacterized protein LOC105205041
5535	0.0930233	TT	0.883721	CC	0.116279	0.883721	NW_011794234.1_24771	0.00465116	0.945627	rna18	LOC105205041	uncharacterized protein LOC105205041
5536	0.0930233	GG	0.883721	TT	0.116279	0.883721	NW_011794234.1_24815	0.00465116	0.945627	rna18	LOC105205041	uncharacterized protein LOC105205041
5564	0.0697674	GG	0.883721	CC	0.116279	0.883721	NW_011794234.1_25882	0.0186047	0.891506	rna18	LOC105205041	uncharacterized protein LOC105205041
5565	0.0697674	GG	0.883721	AA	0.116279	0.883721	NW_011794234.1_25884	0.0186047	0.891506	rna18	LOC105205041	uncharacterized protein LOC105205041
5566	0.0697674	CC	0.860465	TT	0.116279	0.883721	NW_011794234.1_25885	0.0192166	0.889747	rna18	LOC105205041	uncharacterized protein LOC105205041
5567	0.0930233	AA	0.883721	GG	0.116279	0.883721	NW_011794234.1_25973	0.00465116	0.945627	rna18	LOC105205041	uncharacterized protein LOC105205041
5701	0.116279	TT	0.883721	CC	0.116279	0.883721	NW_011794234.1_33659	0	1	rna18	LOC105205041	uncharacterized protein LOC105205041
5702	0.116279	AA	0.883721	GG	0.116279	0.883721	NW_011794234.1_33721	0	1	rna18	LOC105205041	uncharacterized protein LOC105205041
5703	0.116279	TT	0.883721	CC	0.116279	0.883721	NW_011794234.1_33790	0	1	rna18	LOC105205041	uncharacterized protein LOC105205041
5704	0.0930233	GG	0.883721	AA	0.116279	0.883721	NW_011794234.1_33888	0.00465116	0.945627	rna18	LOC105205041	uncharacterized protein LOC105205041
5705	0.116279	TT	0.883721	AA	0.116279	0.883721	NW_011794234.1_33937	0	1	rna18	LOC105205041	uncharacterized protein LOC105205041
6340	0.116279	GG	0.813953	AA	0.116279	0.883721	NW_011794235.1_1132	0.00550796	0.940839	rna19	LOC105205838	uncharacterized protein LOC105205838
6341	0.0697674	TT	0.883721	CC	0.116279	0.883721	NW_011794235.1_1224	0.0186047	0.891506	rna19	LOC105205838	uncharacterized protein LOC105205838
6350	0.0930233	TT	0.883721	CC	0.116279	0.883721	NW_011794235.1_1509	0.00465116	0.945627	rna19	LOC105205838	uncharacterized protein LOC105205838
6351	0.0697674	TT	0.883721	CC	0.116279	0.883721	NW_011794235.1_1572	0.0186047	0.891506	rna19	LOC105205838	uncharacterized protein LOC105205838
6352	0.116279	AA	0.883721	TT	0.116279	0.883721	NW_011794235.1_2278	0	1	rna19	LOC105205838	uncharacterized protein LOC105205838
6353	0.0930233	AA	0.883721	CC	0.116279	0.883721	NW_011794235.1_2297	0.00465116	0.945627	rna19	LOC105205838	uncharacterized protein LOC105205838
6354	0.0697674	AA	0.883721	GG	0.116279	0.883721	NW_011794235.1_2381	0.0186047	0.891506	rna19	LOC105205838	uncharacterized protein LOC105205838
6355	0.0930233	AA	0.883721	GG	0.116279	0.883721	NW_011794235.1_2459	0.00465116	0.945627	rna19	LOC105205838	uncharacterized protein LOC105205838
6356	0.0930233	GG	0.651163	AA	0.116279	0.883721	NW_011794235.1_2647	0.0658507	0.797477	rna19	LOC105205838	uncharacterized protein LOC105205838
6357	0.0930233	AA	0.883721	GG	0.116279	0.883721	NW_011794235.1_2663	0.00465116	0.945627	rna19	LOC105205838	uncharacterized protein LOC105205838
6367	0.0697674	GG	0.883721	AA	0.116279	0.883721	NW_011794235.1_3364	0.0186047	0.891506	rna19	LOC105205838	uncharacterized protein LOC105205838
6368	0.0697674	AA	0.883721	GG	0.116279	0.883721	NW_011794235.1_3376	0.0186047	0.891506	rna19	LOC105205838	uncharacterized protein LOC105205838
6372	0.116279	AA	0.767442	CC	0.116279	0.883721	NW_011794235.1_4181	0.0152999	0.901559	rna19	LOC105205838	uncharacterized protein LOC105205838
7121	0.0930233	AA	0.860465	CC	0.116279	0.883721	NW_011794241.1_10150	0.00526316	0.942166	rna20	LOC105206693	uncharacterized protein K02A2.6-like
7122	0.116279	CC	0.837209	TT	0.116279	0.883721	NW_011794241.1_10169	0.00244798	0.960539	rna20	LOC105206693	uncharacterized protein K02A2.6-like
7123	0.116279	CC	0.837209	TT	0.116279	0.883721	NW_011794241.1_10170	0.00244798	0.960539	rna20	LOC105206693	uncharacterized protein K02A2.6-like
7124	0.116279	AA	0.837209	GG	0.116279	0.883721	NW_011794241.1_10172	0.00244798	0.960539	rna20	LOC105206693	uncharacterized protein K02A2.6-like
7125	0.116279	GG	0.813953	AA	0.116279	0.883721	NW_011794241.1_10195	0.00550796	0.940839	rna20	LOC105206693	uncharacterized protein K02A2.6-like
7126	0.116279	AA	0.837209	GG	0.116279	0.883721	NW_011794241.1_10226	0.00244798	0.960539	rna20	LOC105206693	uncharacterized protein K02A2.6-like
7127	0.116279	AA	0.860465	GG	0.116279	0.883721	NW_011794241.1_10231	0.000611995	0.980264	rna20	LOC105206693	uncharacterized protein K02A2.6-like
7128	0.116279	GG	0.860465	CC	0.116279	0.883721	NW_011794241.1_10232	0.000611995	0.980264	rna20	LOC105206693	uncharacterized protein K02A2.6-like
7129	0.116279	AA	0.860465	CC	0.116279	0.883721	NW_011794241.1_10233	0.000611995	0.980264	rna20	LOC105206693	uncharacterized protein K02A2.6-like
7130	0.116279	TT	0.860465	AA	0.116279	0.883721	NW_011794241.1_10237	0.000611995	0.980264	rna20	LOC105206693	uncharacterized protein K02A2.6-like
7131	0.116279	TT	0.837209	CC	0.116279	0.883721	NW_011794241.1_10251	0.00244798	0.960539	rna20	LOC105206693	uncharacterized protein K02A2.6-like
7132	0.116279	TT	0.837209	CC	0.116279	0.883721	NW_011794241.1_10254	0.00244798	0.960539	rna20	LOC105206693	uncharacterized protein K02A2.6-like
7133	0.116279	AA	0.883721	CC	0.116279	0.883721	NW_011794241.1_10304	0	1	rna20	LOC105206693	uncharacterized protein K02A2.6-like
7134	0.116279	TT	0.883721	CC	0.116279	0.883721	NW_011794241.1_10336	0	1	rna20	LOC105206693	uncharacterized protein K02A2.6-like
7135	0.0930233	GG	0.883721	AA	0.116279	0.883721	NW_011794241.1_10357	0.00465116	0.945627	rna20	LOC105206693	uncharacterized protein K02A2.6-like
7136	0.0930233	CC	0.883721	TT	0.116279	0.883721	NW_011794241.1_10375	0.00465116	0.945627	rna20	LOC105206693	uncharacterized protein K02A2.6-like
7137	0.0930233	TT	0.860465	CC	0.116279	0.883721	NW_011794241.1_10393	0.00526316	0.942166	rna20	LOC105206693	uncharacterized protein K02A2.6-like
7138	0.0697674	CC	0.860465	TT	0.116279	0.883721	NW_011794241.1_10437	0.0192166	0.889747	rna20	LOC105206693	uncharacterized protein K02A2.6-like
7139	0.0697674	CC	0.860465	TT	0.116279	0.883721	NW_011794241.1_10438	0.0192166	0.889747	rna20	LOC105206693	uncharacterized protein K02A2.6-like
7140	0.0697674	CC	0.860465	GG	0.116279	0.883721	NW_011794241.1_10444	0.0192166	0.889747	rna20	LOC105206693	uncharacterized protein K02A2.6-like
7148	0.0697674	AA	0.860465	CC	0.116279	0.883721	NW_011794241.1_10854	0.0192166	0.889747	rna20	LOC105206693	uncharacterized protein K02A2.6-like
7149	0.0930233	CC	0.883721	TT	0.116279	0.883721	NW_011794241.1_10922	0.00465116	0.945627	rna20	LOC105206693	uncharacterized protein K02A2.6-like
7150	0.116279	TT	0.860465	CC	0.116279	0.883721	NW_011794241.1_10940	0.000611995	0.980264	rna20	LOC105206693	uncharacterized protein K02A2.6-like
7151	0.0930233	GG	0.860465	AA	0.116279	0.883721	NW_011794241.1_10962	0.00526316	0.942166	rna20	LOC105206693	uncharacterized protein K02A2.6-like
7152	0.0697674	AA	0.860465	CC	0.116279	0.883721	NW_011794241.1_10970	0.0192166	0.889747	rna20	LOC105206693	uncharacterized protein K02A2.6-like
7153	0.0697674	AA	0.860465	CC	0.116279	0.883721	NW_011794241.1_10971	0.0192166	0.889747	rna20	LOC105206693	uncharacterized protein K02A2.6-like
7154	0.0697674	GG	0.860465	AA	0.116279	0.883721	NW_011794241.1_10982	0.0192166	0.889747	rna20	LOC105206693	uncharacterized protein K02A2.6-like
7155	0.0930233	TT	0.837209	CC	0.116279	0.883721	NW_011794241.1_11039	0.00709914	0.932853	rna20	LOC105206693	uncharacterized protein K02A2.6-like
7156	0.0930233	AA	0.813953	CC	0.116279	0.883721	NW_011794241.1_11040	0.0101591	0.919715	rna20	LOC105206693	uncharacterized protein K02A2.6-like
7157	0.0697674	AA	0.883721	GG	0.116279	0.883721	NW_011794241.1_11050	0.0186047	0.891506	rna20	LOC105206693	uncharacterized protein K02A2.6-like
7164	0.0697674	AG	0.860465	AA	0.116279	0.883721	NW_011794241.1_11242	0.0192166	0.889747	rna20	LOC105206693	uncharacterized protein K02A2.6-like
7165	0.0465116	TC	0.883721	TT	0.116279	0.883721	NW_011794241.1_11257	0.0418605	0.837886	rna20	LOC105206693	uncharacterized protein K02A2.6-like
7166	0.0465116	TC	0.883721	TT	0.116279	0.883721	NW_011794241.1_11259	0.0418605	0.837886	rna20	LOC105206693	uncharacterized protein K02A2.6-like
7167	0.0465116	CT	0.883721	CC	0.116279	0.883721	NW_011794241.1_11274	0.0418605	0.837886	rna20	LOC105206693	uncharacterized protein K02A2.6-like
7168	0.0465116	CT	0.860465	CC	0.116279	0.883721	NW_011794241.1_11284	0.0424725	0.836722	rna20	LOC105206693	uncharacterized protein K02A2.6-like
7169	0.0465116	GA	0.860465	GG	0.116279	0.883721	NW_011794241.1_11288	0.0424725	0.836722	rna20	LOC105206693	uncharacterized protein K02A2.6-like
7170	0.0465116	GA	0.860465	GG	0.116279	0.883721	NW_011794241.1_11289	0.0424725	0.836722	rna20	LOC105206693	uncharacterized protein K02A2.6-like
7171	0.0930233	CC	0.860465	TT	0.116279	0.883721	NW_011794241.1_11322	0.00526316	0.942166	rna20	LOC105206693	uncharacterized protein K02A2.6-like
7172	0.0697674	TT	0.837209	AA	0.116279	0.883721	NW_011794241.1_11393	0.0210526	0.884636	rna20	LOC105206693	uncharacterized protein K02A2.6-like
7173	0.0697674	AA	0.860465	GG	0.116279	0.883721	NW_011794241.1_11399	0.0192166	0.889747	rna20	LOC105206693	uncharacterized protein K02A2.6-like
7174	0.0697674	AA	0.860465	CC	0.116279	0.883721	NW_011794241.1_11411	0.0192166	0.889747	rna20	LOC105206693	uncharacterized protein K02A2.6-like
7175	0.0930233	TT	0.883721	CC	0.116279	0.883721	NW_011794241.1_11452	0.00465116	0.945627	rna20	LOC105206693	uncharacterized protein K02A2.6-like
7183	0.0697674	TT	0.883721	CC	0.116279	0.883721	NW_011794241.1_11645	0.0186047	0.891506	rna20	LOC105206693	uncharacterized protein K02A2.6-like
7184	0.0697674	TT	0.883721	CC	0.116279	0.883721	NW_011794241.1_11646	0.0186047	0.891506	rna20	LOC105206693	uncharacterized protein K02A2.6-like
7185	0.0697674	AA	0.860465	GG	0.116279	0.883721	NW_011794241.1_11657	0.0192166	0.889747	rna20	LOC105206693	uncharacterized protein K02A2.6-like
7186	0.0465116	GA	0.860465	GG	0.116279	0.883721	NW_011794241.1_11691	0.0424725	0.836722	rna20	LOC105206693	uncharacterized protein K02A2.6-like
7188	0.0697674	GG	0.883721	AA	0.116279	0.883721	NW_011794241.1_11743	0.0186047	0.891506	rna20	LOC105206693	uncharacterized protein K02A2.6-like
7189	0.0697674	AA	0.883721	GG	0.116279	0.883721	NW_011794241.1_11761	0.0186047	0.891506	rna20	LOC105206693	uncharacterized protein K02A2.6-like
7191	0.0697674	TT	0.883721	CC	0.116279	0.883721	NW_011794241.1_11850	0.0186047	0.891506	rna20	LOC105206693	uncharacterized protein K02A2.6-like
7192	0.116279	AA	0.837209	GG	0.116279	0.883721	NW_011794241.1_11922	0.00244798	0.960539	rna20	LOC105206693	uncharacterized protein K02A2.6-like
7193	0.0930233	AA	0.860465	CC	0.116279	0.883721	NW_011794241.1_11938	0.00526316	0.942166	rna20	LOC105206693	uncharacterized protein K02A2.6-like
7195	0.0930233	AA	0.837209	GG	0.116279	0.883721	NW_011794241.1_11997	0.00709914	0.932853	rna20	LOC105206693	uncharacterized protein K02A2.6-like
7200	0.116279	TT	0.813953	GG	0.116279	0.883721	NW_011794241.1_12421	0.00550796	0.940839	rna20	LOC105206693	uncharacterized protein K02A2.6-like
7201	0.0930233	TT	0.860465	CC	0.116279	0.883721	NW_011794241.1_12436	0.00526316	0.942166	rna20	LOC105206693	uncharacterized protein K02A2.6-like
7202	0.116279	AA	0.860465	TT	0.116279	0.883721	NW_011794241.1_12480	0.000611995	0.980264	rna20	LOC105206693	uncharacterized protein K02A2.6-like
7203	0.116279	AA	0.860465	GG	0.116279	0.883721	NW_011794241.1_12515	0.000611995	0.980264	rna20	LOC105206693	uncharacterized protein K02A2.6-like
7204	0.116279	CC	0.883721	TT	0.116279	0.883721	NW_011794241.1_12540	0	1	rna20	LOC105206693	uncharacterized protein K02A2.6-like
7205	0.0930233	TT	0.883721	CC	0.116279	0.883721	NW_011794241.1_12556	0.00465116	0.945627	rna20	LOC105206693	uncharacterized protein K02A2.6-like
7206	0.0930233	TT	0.883721	GG	0.116279	0.883721	NW_011794241.1_12558	0.00465116	0.945627	rna20	LOC105206693	uncharacterized protein K02A2.6-like
7597	0.116279	CC	0.883721	TT	0.116279	0.883721	NW_011794244.1_15487	0	1	rna21	LOC105207374	uncharacterized protein LOC105207374
7598	0.116279	GG	0.837209	AA	0.116279	0.883721	NW_011794244.1_15489	0.00244798	0.960539	rna21	LOC105207374	uncharacterized protein LOC105207374
7599	0.116279	AA	0.860465	GG	0.116279	0.883721	NW_011794244.1_15552	0.000611995	0.980264	rna21	LOC105207374	uncharacterized protein LOC105207374
7600	0.0930233	GG	0.883721	AA	0.116279	0.883721	NW_011794244.1_15729	0.00465116	0.945627	rna21	LOC105207374	uncharacterized protein LOC105207374
7601	0.0930233	AA	0.883721	GG	0.116279	0.883721	NW_011794244.1_15755	0.00465116	0.945627	rna21	LOC105207374	uncharacterized protein LOC105207374
7602	0.0930233	CC	0.790698	TT	0.116279	0.883721	NW_011794244.1_15787	0.0144431	0.904341	rna21	LOC105207374	uncharacterized protein LOC105207374
7608	0.116279	CC	0.883721	TT	0.116279	0.883721	NW_011794244.1_16559	0	1	rna21	LOC105207374	uncharacterized protein LOC105207374
7609	0.0930233	AA	0.883721	GG	0.116279	0.883721	NW_011794244.1_16663	0.00465116	0.945627	rna21	LOC105207374	uncharacterized protein LOC105207374
7610	0.0697674	CC	0.697674	TT	0.116279	0.883721	NW_011794244.1_16782	0.0577723	0.810052	rna21	LOC105207374	uncharacterized protein LOC105207374
7630	0.0930233	TT	0.883721	CC	0.116279	0.883721	NW_011794244.1_21101	0.00465116	0.945627	rna21	LOC105207374	uncharacterized protein LOC105207374
7631	0.0930233	AA	0.883721	GG	0.116279	0.883721	NW_011794244.1_21103	0.00465116	0.945627	rna21	LOC105207374	uncharacterized protein LOC105207374
7855	0.116279	AA	0.883721	CC	0.116279	0.883721	NW_011794244.1_45112	0	1	rna21	LOC105207374	uncharacterized protein LOC105207374
7856	0.0930233	TT	0.883721	CC	0.116279	0.883721	NW_011794244.1_45120	0.00465116	0.945627	rna21	LOC105207374	uncharacterized protein LOC105207374
7917	0.0930233	GG	0.813953	AA	0.116279	0.883721	NW_011794244.1_48105	0.0101591	0.919715	rna21	LOC105207374	uncharacterized protein LOC105207374
7927	0.0930233	TT	0.883721	CC	0.116279	0.883721	NW_011794244.1_48758	0.00465116	0.945627	rna21	LOC105207374	uncharacterized protein LOC105207374
8411	0.0465116	GA	0.883721	GG	0.116279	0.883721	NW_011794244.1_87247	0.0418605	0.837886	rna22	LOC105207523	uncharacterized protein K02A2.6-like
8412	0.0930233	GA	0.883721	GG	0.116279	0.883721	NW_011794244.1_87561	0.00465116	0.945627	rna22	LOC105207523	uncharacterized protein K02A2.6-like
8413	0.0930233	AG	0.883721	AA	0.116279	0.883721	NW_011794244.1_87580	0.00465116	0.945627	rna22	LOC105207523	uncharacterized protein K02A2.6-like
8414	0.0697674	AG	0.860465	AA	0.116279	0.883721	NW_011794244.1_87599	0.0192166	0.889747	rna22	LOC105207523	uncharacterized protein K02A2.6-like
8415	0.116279	CC	0.860465	TT	0.116279	0.883721	NW_011794244.1_87623	0.000611995	0.980264	rna22	LOC105207523	uncharacterized protein K02A2.6-like
8416	0.0465116	CC	0.883721	TT	0.116279	0.883721	NW_011794244.1_87666	0.0418605	0.837886	rna22	LOC105207523	uncharacterized protein K02A2.6-like
8417	0.0465116	AA	0.860465	TT	0.116279	0.883721	NW_011794244.1_87676	0.0424725	0.836722	rna22	LOC105207523	uncharacterized protein K02A2.6-like
8418	0.0697674	GG	0.860465	AA	0.116279	0.883721	NW_011794244.1_87680	0.0192166	0.889747	rna22	LOC105207523	uncharacterized protein K02A2.6-like
8419	0.0697674	AA	0.883721	GG	0.116279	0.883721	NW_011794244.1_87705	0.0186047	0.891506	rna22	LOC105207523	uncharacterized protein K02A2.6-like
8420	0.0697674	AA	0.883721	GG	0.116279	0.883721	NW_011794244.1_87708	0.0186047	0.891506	rna22	LOC105207523	uncharacterized protein K02A2.6-like
8421	0.0465116	GA	0.883721	GG	0.116279	0.883721	NW_011794244.1_87815	0.0418605	0.837886	rna22	LOC105207523	uncharacterized protein K02A2.6-like
8422	0.0697674	GG	0.883721	AA	0.116279	0.883721	NW_011794244.1_87833	0.0186047	0.891506	rna22	LOC105207523	uncharacterized protein K02A2.6-like
8423	0.0697674	TT	0.883721	AA	0.116279	0.883721	NW_011794244.1_87948	0.0186047	0.891506	rna22	LOC105207523	uncharacterized protein K02A2.6-like
8424	0.0930233	TT	0.860465	CC	0.116279	0.883721	NW_011794244.1_88060	0.00526316	0.942166	rna22	LOC105207523	uncharacterized protein K02A2.6-like
9202	0.0697674	AA	0.883721	GG	0.116279	0.883721	NW_011794244.1_162014	0.0186047	0.891506	rna23	LOC105207691	uncharacterized protein LOC105207691
9203	0.0697674	TT	0.883721	CC	0.116279	0.883721	NW_011794244.1_162045	0.0186047	0.891506	rna23	LOC105207691	uncharacterized protein LOC105207691
9204	0.0697674	GG	0.883721	AA	0.116279	0.883721	NW_011794244.1_162047	0.0186047	0.891506	rna23	LOC105207691	uncharacterized protein LOC105207691
9205	0.0930233	GG	0.883721	AA	0.116279	0.883721	NW_011794244.1_162089	0.00465116	0.945627	rna23	LOC105207691	uncharacterized protein LOC105207691
9206	0.0930233	TT	0.883721	CC	0.116279	0.883721	NW_011794244.1_162114	0.00465116	0.945627	rna23	LOC105207691	uncharacterized protein LOC105207691
9207	0.0930233	TT	0.883721	CC	0.116279	0.883721	NW_011794244.1_162163	0.00465116	0.945627	rna23	LOC105207691	uncharacterized protein LOC105207691
9208	0.0930233	TT	0.883721	GG	0.116279	0.883721	NW_011794244.1_162170	0.00465116	0.945627	rna23	LOC105207691	uncharacterized protein LOC105207691
9209	0.0697674	TT	0.883721	CC	0.116279	0.883721	NW_011794244.1_162205	0.0186047	0.891506	rna23	LOC105207691	uncharacterized protein LOC105207691
9210	0.0930233	CC	0.883721	TT	0.116279	0.883721	NW_011794244.1_162227	0.00465116	0.945627	rna23	LOC105207691	uncharacterized protein LOC105207691
9211	0.116279	TT	0.883721	CC	0.116279	0.883721	NW_011794244.1_162248	0	1	rna23	LOC105207691	uncharacterized protein LOC105207691
9212	0.116279	GG	0.883721	AA	0.116279	0.883721	NW_011794244.1_162273	0	1	rna23	LOC105207691	uncharacterized protein LOC105207691
9213	0.0930233	AA	0.860465	GG	0.116279	0.883721	NW_011794244.1_162417	0.00526316	0.942166	rna23	LOC105207691	uncharacterized protein LOC105207691
9214	0.0930233	TT	0.883721	CC	0.116279	0.883721	NW_011794244.1_162442	0.00465116	0.945627	rna23	LOC105207691	uncharacterized protein LOC105207691
9215	0.0697674	AA	0.883721	TT	0.116279	0.883721	NW_011794244.1_162462	0.0186047	0.891506	rna23	LOC105207691	uncharacterized protein LOC105207691
9216	0.0930233	AA	0.883721	GG	0.116279	0.883721	NW_011794244.1_162495	0.00465116	0.945627	rna23	LOC105207691	uncharacterized protein LOC105207691
9217	0.116279	GG	0.860465	AA	0.116279	0.883721	NW_011794244.1_162512	0.000611995	0.980264	rna23	LOC105207691	uncharacterized protein LOC105207691
9218	0.116279	AA	0.860465	GG	0.116279	0.883721	NW_011794244.1_162516	0.000611995	0.980264	rna23	LOC105207691	uncharacterized protein LOC105207691
9219	0.116279	TT	0.883721	CC	0.116279	0.883721	NW_011794244.1_162602	0	1	rna23	LOC105207691	uncharacterized protein LOC105207691
9220	0.0697674	TT	0.883721	CC	0.116279	0.883721	NW_011794244.1_162660	0.0186047	0.891506	rna23	LOC105207691	uncharacterized protein LOC105207691
9221	0.0930233	AA	0.883721	TT	0.116279	0.883721	NW_011794244.1_162724	0.00465116	0.945627	rna23	LOC105207691	uncharacterized protein LOC105207691
9222	0.0697674	GG	0.883721	AA	0.116279	0.883721	NW_011794244.1_162730	0.0186047	0.891506	rna23	LOC105207691	uncharacterized protein LOC105207691
9223	0.0697674	GG	0.883721	AA	0.116279	0.883721	NW_011794244.1_162736	0.0186047	0.891506	rna23	LOC105207691	uncharacterized protein LOC105207691
9224	0.0930233	CC	0.883721	AA	0.116279	0.883721	NW_011794244.1_162861	0.00465116	0.945627	rna23	LOC105207691	uncharacterized protein LOC105207691
9225	0.116279	CC	0.883721	TT	0.116279	0.883721	NW_011794244.1_162891	0	1	rna23	LOC105207691	uncharacterized protein LOC105207691
10199	0.116279	CC	0.883721	TT	0.116279	0.883721	NW_011794251.1_31139	0	1	rna24	LOC105207761	anionic trypsin-2-like
10203	0.116279	AA	0.883721	GG	0.116279	0.883721	NW_011794251.1_31754	0	1	rna24	LOC105207761	anionic trypsin-2-like
10213	0.116279	CC	0.860465	AA	0.116279	0.883721	NW_011794251.1_32802	0.000611995	0.980264	rna24	LOC105207761	anionic trypsin-2-like
10221	0.0697674	TT	0.883721	CC	0.116279	0.883721	NW_011794251.1_33196	0.0186047	0.891506	rna24	LOC105207761	anionic trypsin-2-like
10222	0.0697674	AA	0.883721	GG	0.116279	0.883721	NW_011794251.1_33208	0.0186047	0.891506	rna24	LOC105207761	anionic trypsin-2-like
10223	0.0697674	CC	0.883721	AA	0.116279	0.883721	NW_011794251.1_33347	0.0186047	0.891506	rna24	LOC105207761	anionic trypsin-2-like
10224	0.0697674	GG	0.883721	AA	0.116279	0.883721	NW_011794251.1_33350	0.0186047	0.891506	rna24	LOC105207761	anionic trypsin-2-like
10225	0.0930233	CC	0.883721	TT	0.116279	0.883721	NW_011794251.1_33406	0.00465116	0.945627	rna24	LOC105207761	anionic trypsin-2-like
11001	0.0697674	CC	0.860465	TT	0.116279	0.883721	NW_011794263.1_76	0.0192166	0.889747	rna25	LOC105207856	glutathione S-transferase D4-like
11002	0.0697674	TT	0.860465	CC	0.116279	0.883721	NW_011794263.1_83	0.0192166	0.889747	rna25	LOC105207856	glutathione S-transferase D4-like
11003	0.0930233	GG	0.790698	AA	0.116279	0.883721	NW_011794263.1_145	0.0144431	0.904341	rna25	LOC105207856	glutathione S-transferase D4-like
11004	0.0930233	TT	0.767442	AA	0.116279	0.883721	NW_011794263.1_149	0.019951	0.887674	rna25	LOC105207856	glutathione S-transferase D4-like
11005	0.0697674	TT	0.860465	CC	0.116279	0.883721	NW_011794263.1_189	0.0192166	0.889747	rna25	LOC105207856	glutathione S-transferase D4-like
11006	0.0697674	AA	0.860465	GG	0.116279	0.883721	NW_011794263.1_193	0.0192166	0.889747	rna25	LOC105207856	glutathione S-transferase D4-like
11028	0.116279	TT	0.883721	CC	0.116279	0.883721	NW_011794263.1_1065	0	1	rna25	LOC105207856	glutathione S-transferase D4-like
11029	0.0697674	AA	0.883721	GG	0.116279	0.883721	NW_011794263.1_1110	0.0186047	0.891506	rna25	LOC105207856	glutathione S-transferase D4-like
11030	0.0930233	TT	0.883721	CC	0.116279	0.883721	NW_011794263.1_1164	0.00465116	0.945627	rna25	LOC105207856	glutathione S-transferase D4-like
11032	0.0930233	AA	0.860465	GG	0.116279	0.883721	NW_011794263.1_1309	0.00526316	0.942166	rna25	LOC105207856	glutathione S-transferase D4-like
11033	0.116279	AA	0.883721	GG	0.116279	0.883721	NW_011794263.1_1345	0	1	rna25	LOC105207856	glutathione S-transferase D4-like
11034	0.0697674	AA	0.883721	GG	0.116279	0.883721	NW_011794263.1_1369	0.0186047	0.891506	rna25	LOC105207856	glutathione S-transferase D4-like
11175	0.0930233	AA	0.813953	GG	0.116279	0.883721	NW_011794267.1_97	0.0101591	0.919715	rna26	LOC105207932	protein Skeletor%2C isoforms B/C
11176	0.0930233	AA	0.767442	GG	0.116279	0.883721	NW_011794267.1_234	0.019951	0.887674	rna26	LOC105207932	protein Skeletor%2C isoforms B/C
11177	0.0697674	CC	0.883721	AA	0.116279	0.883721	NW_011794267.1_336	0.0186047	0.891506	rna26	LOC105207932	protein Skeletor%2C isoforms B/C
11178	0.0930233	AA	0.837209	GG	0.116279	0.883721	NW_011794267.1_387	0.00709914	0.932853	rna26	LOC105207932	protein Skeletor%2C isoforms B/C
11179	0.0930233	TT	0.837209	AA	0.116279	0.883721	NW_011794267.1_391	0.00709914	0.932853	rna26	LOC105207932	protein Skeletor%2C isoforms B/C
11180	0.0930233	GG	0.813953	AA	0.116279	0.883721	NW_011794267.1_409	0.0101591	0.919715	rna26	LOC105207932	protein Skeletor%2C isoforms B/C
11181	0.0930233	CC	0.860465	TT	0.116279	0.883721	NW_011794267.1_430	0.00526316	0.942166	rna26	LOC105207932	protein Skeletor%2C isoforms B/C
11185	0.116279	GG	0.883721	AA	0.116279	0.883721	NW_011794267.1_709	0	1	rna26	LOC105207932	protein Skeletor%2C isoforms B/C
11187	0.116279	CC	0.627907	TT	0.116279	0.883721	NW_011794267.1_870	0.0740514	0.785527	rna26	LOC105207932	protein Skeletor%2C isoforms B/C
11188	0.0697674	TT	0.883721	CC	0.116279	0.883721	NW_011794267.1_1017	0.0186047	0.891506	rna26	LOC105207932	protein Skeletor%2C isoforms B/C
11189	0.0697674	AA	0.883721	GG	0.116279	0.883721	NW_011794267.1_1020	0.0186047	0.891506	rna26	LOC105207932	protein Skeletor%2C isoforms B/C
11190	0.0930233	AA	0.883721	GG	0.116279	0.883721	NW_011794267.1_1023	0.00465116	0.945627	rna26	LOC105207932	protein Skeletor%2C isoforms B/C
11192	0.116279	AA	0.860465	GG	0.116279	0.883721	NW_011794267.1_1347	0.000611995	0.980264	rna26	LOC105207932	protein Skeletor%2C isoforms B/C
11592	0.0697674	GG	0.488372	AA	0.116279	0.883721	NW_011794270.1_21404	0.195471	0.658401	rna27	LOC105208015	uncharacterized protein LOC105208015
11593	0.0930233	TT	0.883721	CC	0.116279	0.883721	NW_011794270.1_21499	0.00465116	0.945627	rna27	LOC105208015	uncharacterized protein LOC105208015
11594	0.0930233	TT	0.883721	CC	0.116279	0.883721	NW_011794270.1_21517	0.00465116	0.945627	rna27	LOC105208015	uncharacterized protein LOC105208015
11595	0.0930233	CC	0.860465	TT	0.116279	0.883721	NW_011794270.1_21518	0.00526316	0.942166	rna27	LOC105208015	uncharacterized protein LOC105208015
11596	0.0930233	AA	0.883721	GG	0.116279	0.883721	NW_011794270.1_21559	0.00465116	0.945627	rna27	LOC105208015	uncharacterized protein LOC105208015
11597	0.0930233	GG	0.767442	AA	0.116279	0.883721	NW_011794270.1_21601	0.019951	0.887674	rna27	LOC105208015	uncharacterized protein LOC105208015
11598	0.0697674	AA	0.883721	GG	0.116279	0.883721	NW_011794270.1_21602	0.0186047	0.891506	rna27	LOC105208015	uncharacterized protein LOC105208015
11599	0.0465116	AA	0.860465	TT	0.116279	0.883721	NW_011794270.1_22638	0.0424725	0.836722	rna27	LOC105208015	uncharacterized protein LOC105208015
11602	0.0697674	TT	0.860465	GG	0.116279	0.883721	NW_011794270.1_22659	0.0192166	0.889747	rna27	LOC105208015	uncharacterized protein LOC105208015
11603	0.0697674	GG	0.883721	TT	0.116279	0.883721	NW_011794270.1_22684	0.0186047	0.891506	rna27	LOC105208015	uncharacterized protein LOC105208015
11604	0.116279	CC	0.790698	TT	0.116279	0.883721	NW_011794270.1_22689	0.00979192	0.921175	rna27	LOC105208015	uncharacterized protein LOC105208015
11605	0.0697674	CC	0.883721	GG	0.116279	0.883721	NW_011794270.1_22698	0.0186047	0.891506	rna27	LOC105208015	uncharacterized protein LOC105208015
11606	0.0465116	CT	0.860465	CC	0.116279	0.883721	NW_011794270.1_22703	0.0424725	0.836722	rna27	LOC105208015	uncharacterized protein LOC105208015
11607	0.116279	CC	0.883721	TT	0.116279	0.883721	NW_011794270.1_22761	0	1	rna27	LOC105208015	uncharacterized protein LOC105208015
11886	0.116279	GA	0.883721	GG	0.116279	0.883721	NW_011794270.1_40614	0	1	rna28	LOC105208092	uncharacterized protein LOC105208092
11887	0.116279	CT	0.883721	CC	0.116279	0.883721	NW_011794270.1_40660	0	1	rna28	LOC105208092	uncharacterized protein LOC105208092
11888	0.116279	AA	0.883721	CC	0.116279	0.883721	NW_011794270.1_40812	0	1	rna28	LOC105208092	uncharacterized protein LOC105208092
11889	0.0930233	CT	0.883721	CC	0.116279	0.883721	NW_011794270.1_40877	0.00465116	0.945627	rna28	LOC105208092	uncharacterized protein LOC105208092
11890	0.116279	CC	0.883721	TT	0.116279	0.883721	NW_011794270.1_40900	0	1	rna28	LOC105208092	uncharacterized protein LOC105208092
11899	0.0697674	GA	0.883721	GG	0.116279	0.883721	NW_011794270.1_41417	0.0186047	0.891506	rna28	LOC105208092	uncharacterized protein LOC105208092
11900	0.0930233	CT	0.883721	CC	0.116279	0.883721	NW_011794270.1_41468	0.00465116	0.945627	rna28	LOC105208092	uncharacterized protein LOC105208092
11901	0.116279	TT	0.860465	CC	0.116279	0.883721	NW_011794270.1_41501	0.000611995	0.980264	rna28	LOC105208092	uncharacterized protein LOC105208092
11902	0.116279	CC	0.488372	TC	0.116279	0.883721	NW_011794270.1_41584	0.176867	0.67408	rna28	LOC105208092	uncharacterized protein LOC105208092
11903	0.0697674	TG	0.883721	TT	0.116279	0.883721	NW_011794270.1_41605	0.0186047	0.891506	rna28	LOC105208092	uncharacterized protein LOC105208092
11904	0.116279	GA	0.883721	GG	0.116279	0.883721	NW_011794270.1_41624	0	1	rna28	LOC105208092	uncharacterized protein LOC105208092
11905	0.0930233	CT	0.883721	CC	0.116279	0.883721	NW_011794270.1_41809	0.00465116	0.945627	rna28	LOC105208092	uncharacterized protein LOC105208092
11906	0.116279	AA	0.883721	GG	0.116279	0.883721	NW_011794270.1_41840	0	1	rna28	LOC105208092	uncharacterized protein LOC105208092
11907	0.116279	CC	0.813953	AC	0.116279	0.883721	NW_011794270.1_41856	0.00550796	0.940839	rna28	LOC105208092	uncharacterized protein LOC105208092
11908	0.116279	AA	0.883721	CC	0.116279	0.883721	NW_011794270.1_41942	0	1	rna28	LOC105208092	uncharacterized protein LOC105208092
11909	0.116279	CC	0.767442	TC	0.116279	0.883721	NW_011794270.1_41965	0.0152999	0.901559	rna28	LOC105208092	uncharacterized protein LOC105208092
11910	0.0930233	CT	0.883721	CC	0.116279	0.883721	NW_011794270.1_42036	0.00465116	0.945627	rna28	LOC105208092	uncharacterized protein LOC105208092
11911	0.0930233	CT	0.883721	CC	0.116279	0.883721	NW_011794270.1_42074	0.00465116	0.945627	rna28	LOC105208092	uncharacterized protein LOC105208092
11912	0.116279	CT	0.883721	CC	0.116279	0.883721	NW_011794270.1_42111	0	1	rna28	LOC105208092	uncharacterized protein LOC105208092
11913	0.116279	CC	0.883721	AA	0.116279	0.883721	NW_011794270.1_42123	0	1	rna28	LOC105208092	uncharacterized protein LOC105208092
11914	0.0697674	GA	0.883721	GG	0.116279	0.883721	NW_011794270.1_42155	0.0186047	0.891506	rna28	LOC105208092	uncharacterized protein LOC105208092
11915	0.0697674	CT	0.883721	CC	0.116279	0.883721	NW_011794270.1_42158	0.0186047	0.891506	rna28	LOC105208092	uncharacterized protein LOC105208092
11916	0.0697674	GA	0.883721	GG	0.116279	0.883721	NW_011794270.1_42161	0.0186047	0.891506	rna28	LOC105208092	uncharacterized protein LOC105208092
11917	0.116279	CC	0.813953	TC	0.116279	0.883721	NW_011794270.1_42187	0.00550796	0.940839	rna28	LOC105208092	uncharacterized protein LOC105208092
11918	0.116279	GA	0.883721	GG	0.116279	0.883721	NW_011794270.1_42204	0	1	rna28	LOC105208092	uncharacterized protein LOC105208092
11920	0.0930233	CT	0.883721	CC	0.116279	0.883721	NW_011794270.1_42223	0.00465116	0.945627	rna28	LOC105208092	uncharacterized protein LOC105208092
11921	0.0930233	CG	0.883721	CC	0.116279	0.883721	NW_011794270.1_42256	0.00465116	0.945627	rna28	LOC105208092	uncharacterized protein LOC105208092
11922	0.0930233	CT	0.883721	CC	0.116279	0.883721	NW_011794270.1_42288	0.00465116	0.945627	rna28	LOC105208092	uncharacterized protein LOC105208092
11924	0.116279	TG	0.883721	TT	0.116279	0.883721	NW_011794270.1_42309	0	1	rna28	LOC105208092	uncharacterized protein LOC105208092
11926	0.0930233	GA	0.883721	GG	0.116279	0.883721	NW_011794270.1_42321	0.00465116	0.945627	rna28	LOC105208092	uncharacterized protein LOC105208092
11927	0.0930233	CT	0.883721	CC	0.116279	0.883721	NW_011794270.1_42333	0.00465116	0.945627	rna28	LOC105208092	uncharacterized protein LOC105208092
11928	0.116279	CC	0.883721	AA	0.116279	0.883721	NW_011794270.1_42446	0	1	rna28	LOC105208092	uncharacterized protein LOC105208092
11929	0.0930233	CT	0.883721	CC	0.116279	0.883721	NW_011794270.1_42471	0.00465116	0.945627	rna28	LOC105208092	uncharacterized protein LOC105208092
11931	0.116279	TT	0.883721	CC	0.116279	0.883721	NW_011794270.1_42529	0	1	rna28	LOC105208092	uncharacterized protein LOC105208092
11932	0.0697674	CT	0.860465	CC	0.116279	0.883721	NW_011794270.1_42581	0.0192166	0.889747	rna28	LOC105208092	uncharacterized protein LOC105208092
11933	0.0930233	GA	0.883721	GG	0.116279	0.883721	NW_011794270.1_42621	0.00465116	0.945627	rna28	LOC105208092	uncharacterized protein LOC105208092
11934	0.116279	CT	0.883721	CC	0.116279	0.883721	NW_011794270.1_42639	0	1	rna28	LOC105208092	uncharacterized protein LOC105208092
11935	0.116279	AA	0.883721	GG	0.116279	0.883721	NW_011794270.1_42765	0	1	rna28	LOC105208092	uncharacterized protein LOC105208092
11936	0.0930233	AT	0.883721	AA	0.116279	0.883721	NW_011794270.1_42770	0.00465116	0.945627	rna28	LOC105208092	uncharacterized protein LOC105208092
11937	0.116279	CC	0.813953	TC	0.116279	0.883721	NW_011794270.1_42812	0.00550796	0.940839	rna28	LOC105208092	uncharacterized protein LOC105208092
11938	0.0930233	CT	0.883721	CC	0.116279	0.883721	NW_011794270.1_42834	0.00465116	0.945627	rna28	LOC105208092	uncharacterized protein LOC105208092
11939	0.0930233	GA	0.883721	GG	0.116279	0.883721	NW_011794270.1_42837	0.00465116	0.945627	rna28	LOC105208092	uncharacterized protein LOC105208092
11940	0.116279	GC	0.883721	GG	0.116279	0.883721	NW_011794270.1_42862	0	1	rna28	LOC105208092	uncharacterized protein LOC105208092
11941	0.116279	TT	0.883721	CC	0.116279	0.883721	NW_011794270.1_42921	0	1	rna28	LOC105208092	uncharacterized protein LOC105208092
11942	0.116279	CC	0.860465	TC	0.116279	0.883721	NW_011794270.1_42962	0.000611995	0.980264	rna28	LOC105208092	uncharacterized protein LOC105208092
11943	0.0697674	CG	0.883721	CC	0.116279	0.883721	NW_011794270.1_42972	0.0186047	0.891506	rna28	LOC105208092	uncharacterized protein LOC105208092
11944	0.0930233	CT	0.883721	CC	0.116279	0.883721	NW_011794270.1_43026	0.00465116	0.945627	rna28	LOC105208092	uncharacterized protein LOC105208092
11945	0.0465116	GA	0.883721	GG	0.116279	0.883721	NW_011794270.1_43055	0.0418605	0.837886	rna28	LOC105208092	uncharacterized protein LOC105208092
11946	0.116279	TT	0.883721	CC	0.116279	0.883721	NW_011794270.1_43058	0	1	rna28	LOC105208092	uncharacterized protein LOC105208092
11947	0.116279	CT	0.860465	CC	0.116279	0.883721	NW_011794270.1_43087	0.000611995	0.980264	rna28	LOC105208092	uncharacterized protein LOC105208092
11948	0.0930233	TG	0.883721	TT	0.116279	0.883721	NW_011794270.1_43127	0.00465116	0.945627	rna28	LOC105208092	uncharacterized protein LOC105208092
11949	0.116279	GG	0.883721	AA	0.116279	0.883721	NW_011794270.1_43160	0	1	rna28	LOC105208092	uncharacterized protein LOC105208092
11950	0.116279	GA	0.883721	GG	0.116279	0.883721	NW_011794270.1_43196	0	1	rna28	LOC105208092	uncharacterized protein LOC105208092
11951	0.116279	AG	0.883721	AA	0.116279	0.883721	NW_011794270.1_43212	0	1	rna28	LOC105208092	uncharacterized protein LOC105208092
11952	0.0930233	GA	0.860465	GG	0.116279	0.883721	NW_011794270.1_43233	0.00526316	0.942166	rna28	LOC105208092	uncharacterized protein LOC105208092
11953	0.0930233	GA	0.860465	GG	0.116279	0.883721	NW_011794270.1_43254	0.00526316	0.942166	rna28	LOC105208092	uncharacterized protein LOC105208092
11954	0.116279	CC	0.860465	AA	0.116279	0.883721	NW_011794270.1_43276	0.000611995	0.980264	rna28	LOC105208092	uncharacterized protein LOC105208092
11955	0.0930233	GA	0.860465	GG	0.116279	0.883721	NW_011794270.1_43284	0.00526316	0.942166	rna28	LOC105208092	uncharacterized protein LOC105208092
11956	0.116279	GA	0.883721	GG	0.116279	0.883721	NW_011794270.1_43311	0	1	rna28	LOC105208092	uncharacterized protein LOC105208092
11957	0.116279	GA	0.883721	GG	0.116279	0.883721	NW_011794270.1_43337	0	1	rna28	LOC105208092	uncharacterized protein LOC105208092
11958	0.0930233	CG	0.883721	CC	0.116279	0.883721	NW_011794270.1_43388	0.00465116	0.945627	rna28	LOC105208092	uncharacterized protein LOC105208092
11959	0.0930233	CT	0.860465	CC	0.116279	0.883721	NW_011794270.1_43433	0.00526316	0.942166	rna28	LOC105208092	uncharacterized protein LOC105208092
11960	0.0930233	CT	0.883721	CC	0.116279	0.883721	NW_011794270.1_43439	0.00465116	0.945627	rna28	LOC105208092	uncharacterized protein LOC105208092
11961	0.0930233	CT	0.883721	CC	0.116279	0.883721	NW_011794270.1_43450	0.00465116	0.945627	rna28	LOC105208092	uncharacterized protein LOC105208092
11963	0.0697674	AC	0.883721	AA	0.116279	0.883721	NW_011794270.1_43509	0.0186047	0.891506	rna28	LOC105208092	uncharacterized protein LOC105208092
11964	0.0930233	TT	0.883721	AA	0.116279	0.883721	NW_011794270.1_43568	0.00465116	0.945627	rna28	LOC105208092	uncharacterized protein LOC105208092
11965	0.0930233	GG	0.883721	TT	0.116279	0.883721	NW_011794270.1_43649	0.00465116	0.945627	rna28	LOC105208092	uncharacterized protein LOC105208092
11966	0.116279	AG	0.883721	AA	0.116279	0.883721	NW_011794270.1_43693	0	1	rna28	LOC105208092	uncharacterized protein LOC105208092
11967	0.0930233	CT	0.883721	CC	0.116279	0.883721	NW_011794270.1_43725	0.00465116	0.945627	rna28	LOC105208092	uncharacterized protein LOC105208092
11968	0.0930233	CA	0.883721	CC	0.116279	0.883721	NW_011794270.1_43726	0.00465116	0.945627	rna28	LOC105208092	uncharacterized protein LOC105208092
11970	0.116279	CC	0.883721	AA	0.116279	0.883721	NW_011794270.1_43802	0	1	rna28	LOC105208092	uncharacterized protein LOC105208092
11971	0.116279	GA	0.883721	GG	0.116279	0.883721	NW_011794270.1_43811	0	1	rna28	LOC105208092	uncharacterized protein LOC105208092
11972	0.116279	GG	0.813953	AG	0.116279	0.883721	NW_011794270.1_43905	0.00550796	0.940839	rna28	LOC105208092	uncharacterized protein LOC105208092
11973	0.116279	GG	0.883721	AA	0.116279	0.883721	NW_011794270.1_43916	0	1	rna28	LOC105208092	uncharacterized protein LOC105208092
11974	0.116279	CT	0.883721	CC	0.116279	0.883721	NW_011794270.1_43925	0	1	rna28	LOC105208092	uncharacterized protein LOC105208092
11975	0.116279	CC	0.883721	TT	0.116279	0.883721	NW_011794270.1_43947	0	1	rna28	LOC105208092	uncharacterized protein LOC105208092
11976	0.0930233	AC	0.883721	AA	0.116279	0.883721	NW_011794270.1_43951	0.00465116	0.945627	rna28	LOC105208092	uncharacterized protein LOC105208092
11977	0.116279	CC	0.744186	TC	0.116279	0.883721	NW_011794270.1_44168	0.0220318	0.882002	rna28	LOC105208092	uncharacterized protein LOC105208092
11978	0.0930233	GA	0.883721	GG	0.116279	0.883721	NW_011794270.1_44215	0.00465116	0.945627	rna28	LOC105208092	uncharacterized protein LOC105208092
11979	0.116279	GG	0.837209	AA	0.116279	0.883721	NW_011794270.1_44220	0.00244798	0.960539	rna28	LOC105208092	uncharacterized protein LOC105208092
11980	0.116279	AA	0.883721	GG	0.116279	0.883721	NW_011794270.1_44241	0	1	rna28	LOC105208092	uncharacterized protein LOC105208092
11981	0.116279	TG	0.883721	TT	0.116279	0.883721	NW_011794270.1_44276	0	1	rna28	LOC105208092	uncharacterized protein LOC105208092
11982	0.116279	GG	0.697674	AA	0.116279	0.883721	NW_011794270.1_44336	0.0391677	0.843117	rna28	LOC105208092	uncharacterized protein LOC105208092
11983	0.0697674	CT	0.883721	CC	0.116279	0.883721	NW_011794270.1_44390	0.0186047	0.891506	rna28	LOC105208092	uncharacterized protein LOC105208092
11984	0.0697674	AA	0.883721	GG	0.116279	0.883721	NW_011794270.1_44418	0.0186047	0.891506	rna28	LOC105208092	uncharacterized protein LOC105208092
11985	0.116279	GG	0.837209	AG	0.116279	0.883721	NW_011794270.1_44450	0.00244798	0.960539	rna28	LOC105208092	uncharacterized protein LOC105208092
11986	0.0930233	CT	0.883721	CC	0.116279	0.883721	NW_011794270.1_44459	0.00465116	0.945627	rna28	LOC105208092	uncharacterized protein LOC105208092
11987	0.0697674	GA	0.883721	GG	0.116279	0.883721	NW_011794270.1_44460	0.0186047	0.891506	rna28	LOC105208092	uncharacterized protein LOC105208092
11988	0.116279	CC	0.883721	AA	0.116279	0.883721	NW_011794270.1_44467	0	1	rna28	LOC105208092	uncharacterized protein LOC105208092
11989	0.116279	CT	0.883721	CC	0.116279	0.883721	NW_011794270.1_44470	0	1	rna28	LOC105208092	uncharacterized protein LOC105208092
11990	0.0930233	GA	0.883721	GG	0.116279	0.883721	NW_011794270.1_44537	0.00465116	0.945627	rna28	LOC105208092	uncharacterized protein LOC105208092
11991	0.116279	GG	0.837209	AG	0.116279	0.883721	NW_011794270.1_44602	0.00244798	0.960539	rna28	LOC105208092	uncharacterized protein LOC105208092
11992	0.116279	GA	0.837209	GG	0.116279	0.883721	NW_011794270.1_44717	0.00244798	0.960539	rna28	LOC105208092	uncharacterized protein LOC105208092
11993	0.0697674	GA	0.883721	GG	0.116279	0.883721	NW_011794270.1_44774	0.0186047	0.891506	rna28	LOC105208092	uncharacterized protein LOC105208092
11994	0.0930233	CT	0.883721	CC	0.116279	0.883721	NW_011794270.1_44781	0.00465116	0.945627	rna28	LOC105208092	uncharacterized protein LOC105208092
11995	0.0697674	TG	0.883721	TT	0.116279	0.883721	NW_011794270.1_44941	0.0186047	0.891506	rna28	LOC105208092	uncharacterized protein LOC105208092
12026	0.116279	AA	0.883721	GG	0.116279	0.883721	NW_011794270.1_50195	0	1	rna28	LOC105208092	uncharacterized protein LOC105208092
12027	0.116279	CC	0.883721	TT	0.116279	0.883721	NW_011794270.1_50215	0	1	rna28	LOC105208092	uncharacterized protein LOC105208092
12028	0.116279	TT	0.883721	AA	0.116279	0.883721	NW_011794270.1_50219	0	1	rna28	LOC105208092	uncharacterized protein LOC105208092
12029	0.116279	CC	0.883721	TT	0.116279	0.883721	NW_011794270.1_50233	0	1	rna28	LOC105208092	uncharacterized protein LOC105208092
12030	0.0697674	GG	0.883721	AA	0.116279	0.883721	NW_011794270.1_50305	0.0186047	0.891506	rna28	LOC105208092	uncharacterized protein LOC105208092
12146	0.0697674	CC	0.860465	TT	0.116279	0.883721	NW_011794274.1_1703	0.0192166	0.889747	rna29	LOC105208177	phosphofurin acidic cluster sorting protein 1-like
12147	0.0697674	CC	0.860465	TT	0.116279	0.883721	NW_011794274.1_1715	0.0192166	0.889747	rna29	LOC105208177	phosphofurin acidic cluster sorting protein 1-like
12153	0.0930233	AA	0.813953	GG	0.116279	0.883721	NW_011794274.1_2473	0.0101591	0.919715	rna29	LOC105208177	phosphofurin acidic cluster sorting protein 1-like
12155	0.0930233	TT	0.883721	CC	0.116279	0.883721	NW_011794274.1_3104	0.00465116	0.945627	rna29	LOC105208177	phosphofurin acidic cluster sorting protein 1-like
12180	0.0465116	CT	0.72093	CC	0.116279	0.883721	NW_011794275.1_2187	0.0718482	0.788665	rna30	LOC105208261	uncharacterized protein LOC105208261
12257	0.0697674	TT	0.511628	CC	0.116279	0.883721	NW_011794277.1_2649	0.175275	0.675465	rna31	LOC105192833	uncharacterized protein LOC105192833
12272	0.0930233	AA	0.883721	GG	0.116279	0.883721	NW_011794277.1_3822	0.00465116	0.945627	rna31	LOC105192833	uncharacterized protein LOC105192833
12273	0.0697674	TT	0.837209	CC	0.116279	0.883721	NW_011794277.1_3866	0.0210526	0.884636	rna31	LOC105192833	uncharacterized protein LOC105192833
12274	0.116279	TT	0.860465	CC	0.116279	0.883721	NW_011794277.1_4211	0.000611995	0.980264	rna31	LOC105192833	uncharacterized protein LOC105192833
12295	0.116279	GG	0.837209	AA	0.116279	0.883721	NW_011794279.1_48	0.00244798	0.960539	rna32	LOC105192920	uncharacterized protein LOC105192920
12296	0.116279	GG	0.883721	AA	0.116279	0.883721	NW_011794279.1_115	0	1	rna32	LOC105192920	uncharacterized protein LOC105192920
12297	0.116279	AA	0.883721	GG	0.116279	0.883721	NW_011794279.1_124	0	1	rna32	LOC105192920	uncharacterized protein LOC105192920
12298	0.0930233	CC	0.883721	AA	0.116279	0.883721	NW_011794279.1_132	0.00465116	0.945627	rna32	LOC105192920	uncharacterized protein LOC105192920
12299	0.116279	GG	0.744186	AA	0.116279	0.883721	NW_011794279.1_152	0.0220318	0.882002	rna32	LOC105192920	uncharacterized protein LOC105192920
12300	0.116279	TT	0.627907	GG	0.116279	0.883721	NW_011794279.1_345	0.0740514	0.785527	rna32	LOC105192920	uncharacterized protein LOC105192920
12301	0.116279	GG	0.860465	AA	0.116279	0.883721	NW_011794279.1_361	0.000611995	0.980264	rna32	LOC105192920	uncharacterized protein LOC105192920
12302	0.116279	AA	0.837209	GG	0.116279	0.883721	NW_011794279.1_370	0.00244798	0.960539	rna32	LOC105192920	uncharacterized protein LOC105192920
12303	0.116279	AC	0.837209	AA	0.116279	0.883721	NW_011794279.1_378	0.00244798	0.960539	rna32	LOC105192920	uncharacterized protein LOC105192920
12304	0.116279	GG	0.604651	TG	0.116279	0.883721	NW_011794279.1_381	0.0881273	0.766572	rna32	LOC105192920	uncharacterized protein LOC105192920
12305	0.116279	GG	0.44186	AA	0.116279	0.883721	NW_011794279.1_398	0.22093	0.638332	rna32	LOC105192920	uncharacterized protein LOC105192920
12306	0.116279	TT	0.534884	CT	0.116279	0.883721	NW_011794279.1_429	0.137699	0.710579	rna32	LOC105192920	uncharacterized protein LOC105192920
12307	0.0697674	GA	0.883721	GG	0.116279	0.883721	NW_011794279.1_441	0.0186047	0.891506	rna32	LOC105192920	uncharacterized protein LOC105192920
12308	0.0697674	GG	0.790698	AA	0.116279	0.883721	NW_011794279.1_442	0.0283966	0.86618	rna32	LOC105192920	uncharacterized protein LOC105192920
12309	0.116279	GA	0.883721	GG	0.116279	0.883721	NW_011794279.1_463	0	1	rna32	LOC105192920	uncharacterized protein LOC105192920
12310	0.116279	AA	0.72093	GG	0.116279	0.883721	NW_011794279.1_468	0.0299878	0.862518	rna32	LOC105192920	uncharacterized protein LOC105192920
12311	0.0697674	TT	0.860465	CC	0.116279	0.883721	NW_011794279.1_530	0.0192166	0.889747	rna32	LOC105192920	uncharacterized protein LOC105192920
12312	0.0930233	AA	0.860465	GG	0.116279	0.883721	NW_011794279.1_546	0.00526316	0.942166	rna32	LOC105192920	uncharacterized protein LOC105192920
12313	0.0930233	TT	0.860465	CC	0.116279	0.883721	NW_011794279.1_604	0.00526316	0.942166	rna32	LOC105192920	uncharacterized protein LOC105192920
12314	0.0930233	GG	0.860465	CC	0.116279	0.883721	NW_011794279.1_605	0.00526316	0.942166	rna32	LOC105192920	uncharacterized protein LOC105192920
12317	0.116279	CC	0.883721	TT	0.116279	0.883721	NW_011794279.1_728	0	1	rna32	LOC105192920	uncharacterized protein LOC105192920
12318	0.116279	AA	0.511628	GG	0.116279	0.883721	NW_011794279.1_730	0.156671	0.69224	rna32	LOC105192920	uncharacterized protein LOC105192920
12319	0.116279	TT	0.883721	GG	0.116279	0.883721	NW_011794279.1_761	0	1	rna32	LOC105192920	uncharacterized protein LOC105192920
12320	0.116279	GG	0.883721	TT	0.116279	0.883721	NW_011794279.1_817	0	1	rna32	LOC105192920	uncharacterized protein LOC105192920
12321	0.0930233	TT	0.883721	CC	0.116279	0.883721	NW_011794279.1_1039	0.00465116	0.945627	rna32	LOC105192920	uncharacterized protein LOC105192920
12325	0.0697674	AA	0.883721	GG	0.116279	0.883721	NW_011794279.1_1717	0.0186047	0.891506	rna32	LOC105192920	uncharacterized protein LOC105192920
12326	0.0697674	GG	0.883721	CC	0.116279	0.883721	NW_011794279.1_1720	0.0186047	0.891506	rna32	LOC105192920	uncharacterized protein LOC105192920
12327	0.116279	AA	0.883721	GG	0.116279	0.883721	NW_011794279.1_1847	0	1	rna32	LOC105192920	uncharacterized protein LOC105192920
12588	0.0930233	TT	0.860465	CC	0.116279	0.883721	NW_011794285.1_1792	0.00526316	0.942166	rna33	LOC105193000	cell adhesion molecule 3-like
12624	0.0930233	AA	0.883721	GG	0.116279	0.883721	NW_011794287.1_1629	0.00465116	0.945627	rna34	LOC105193091	uncharacterized protein LOC105193091
12625	0.116279	AA	0.837209	GG	0.116279	0.883721	NW_011794287.1_1664	0.00244798	0.960539	rna34	LOC105193091	uncharacterized protein LOC105193091
12626	0.116279	GG	0.837209	AA	0.116279	0.883721	NW_011794287.1_1668	0.00244798	0.960539	rna34	LOC105193091	uncharacterized protein LOC105193091
12627	0.116279	GG	0.883721	AA	0.116279	0.883721	NW_011794287.1_1689	0	1	rna34	LOC105193091	uncharacterized protein LOC105193091
12628	0.116279	AA	0.744186	GG	0.116279	0.883721	NW_011794287.1_1709	0.0220318	0.882002	rna34	LOC105193091	uncharacterized protein LOC105193091
12629	0.0930233	TT	0.860465	CC	0.116279	0.883721	NW_011794287.1_1986	0.00526316	0.942166	rna34	LOC105193091	uncharacterized protein LOC105193091
12630	0.116279	AA	0.883721	GG	0.116279	0.883721	NW_011794287.1_2003	0	1	rna34	LOC105193091	uncharacterized protein LOC105193091
12631	0.116279	GG	0.674419	AA	0.116279	0.883721	NW_011794287.1_2031	0.0495716	0.82381	rna34	LOC105193091	uncharacterized protein LOC105193091
12632	0.116279	AA	0.883721	GG	0.116279	0.883721	NW_011794287.1_2037	0	1	rna34	LOC105193091	uncharacterized protein LOC105193091
12633	0.116279	AA	0.697674	GG	0.116279	0.883721	NW_011794287.1_2126	0.0391677	0.843117	rna34	LOC105193091	uncharacterized protein LOC105193091
12671	0.0930233	CC	0.883721	TT	0.116279	0.883721	NW_011794289.1_1370	0.00465116	0.945627	rna35	LOC105193174	uncharacterized protein LOC105193174
12672	0.0930233	TT	0.883721	CC	0.116279	0.883721	NW_011794289.1_1383	0.00465116	0.945627	rna35	LOC105193174	uncharacterized protein LOC105193174
12673	0.0930233	AA	0.860465	GG	0.116279	0.883721	NW_011794289.1_1395	0.00526316	0.942166	rna35	LOC105193174	uncharacterized protein LOC105193174
12674	0.0930233	AA	0.883721	GG	0.116279	0.883721	NW_011794289.1_1452	0.00465116	0.945627	rna35	LOC105193174	uncharacterized protein LOC105193174
12675	0.0930233	TT	0.860465	AA	0.116279	0.883721	NW_011794289.1_1518	0.00526316	0.942166	rna35	LOC105193174	uncharacterized protein LOC105193174
12676	0.116279	GG	0.883721	AA	0.116279	0.883721	NW_011794289.1_1755	0	1	rna35	LOC105193174	uncharacterized protein LOC105193174
12689	0.0930233	TT	0.837209	CC	0.116279	0.883721	NW_011794289.1_3559	0.00709914	0.932853	rna36	LOC105193265	chymotrypsinogen 2-like
12691	0.0697674	CC	0.883721	TT	0.116279	0.883721	NW_011794289.1_3971	0.0186047	0.891506	rna36	LOC105193265	chymotrypsinogen 2-like
12692	0.116279	GG	0.860465	AA	0.116279	0.883721	NW_011794289.1_4089	0.000611995	0.980264	rna36	LOC105193265	chymotrypsinogen 2-like
12693	0.116279	TT	0.744186	CC	0.116279	0.883721	NW_011794289.1_4129	0.0220318	0.882002	rna36	LOC105193265	chymotrypsinogen 2-like
12695	0.0697674	GG	0.883721	AA	0.116279	0.883721	NW_011794289.1_4238	0.0186047	0.891506	rna36	LOC105193265	chymotrypsinogen 2-like
12797	0.116279	GG	0.883721	AA	0.116279	0.883721	NW_011794293.1_136	0	1	rna37	LOC105193352	SID1 transmembrane family member 1-like
12802	0.116279	GG	0.883721	AA	0.116279	0.883721	NW_011794293.1_625	0	1	rna37	LOC105193352	SID1 transmembrane family member 1-like
12803	0.116279	CC	0.883721	GG	0.116279	0.883721	NW_011794293.1_691	0	1	rna37	LOC105193352	SID1 transmembrane family member 1-like
12808	0.116279	GG	0.860465	AA	0.116279	0.883721	NW_011794293.1_1400	0.000611995	0.980264	rna37	LOC105193352	SID1 transmembrane family member 1-like
12810	0.0930233	GG	0.883721	AA	0.116279	0.883721	NW_011794293.1_1567	0.00465116	0.945627	rna37	LOC105193352	SID1 transmembrane family member 1-like
12813	0.0697674	TT	0.837209	CC	0.116279	0.883721	NW_011794293.1_3793	0.0210526	0.884636	rna37	LOC105193352	SID1 transmembrane family member 1-like
12814	0.0465116	GA	0.837209	GG	0.116279	0.883721	NW_011794293.1_3795	0.0443084	0.833281	rna37	LOC105193352	SID1 transmembrane family member 1-like
12815	0.0930233	TT	0.883721	CC	0.116279	0.883721	NW_011794293.1_3977	0.00465116	0.945627	rna37	LOC105193352	SID1 transmembrane family member 1-like
12816	0.0930233	GG	0.883721	AA	0.116279	0.883721	NW_011794293.1_3987	0.00465116	0.945627	rna37	LOC105193352	SID1 transmembrane family member 1-like
12820	0.0930233	AA	0.837209	GG	0.116279	0.883721	NW_011794293.1_4400	0.00709914	0.932853	rna37	LOC105193352	SID1 transmembrane family member 1-like
12821	0.0930233	TT	0.883721	CC	0.116279	0.883721	NW_011794293.1_4552	0.00465116	0.945627	rna37	LOC105193352	SID1 transmembrane family member 1-like
12822	0.116279	CC	0.883721	TT	0.116279	0.883721	NW_011794293.1_4577	0	1	rna37	LOC105193352	SID1 transmembrane family member 1-like
12823	0.116279	CC	0.883721	TT	0.116279	0.883721	NW_011794293.1_4580	0	1	rna37	LOC105193352	SID1 transmembrane family member 1-like
12835	0.116279	TT	0.883721	AA	0.116279	0.883721	NW_011794293.1_5719	0	1	rna37	LOC105193352	SID1 transmembrane family member 1-like
12836	0.0930233	GG	0.860465	CC	0.116279	0.883721	NW_011794293.1_6017	0.00526316	0.942166	rna37	LOC105193352	SID1 transmembrane family member 1-like
12868	0.0930233	TT	0.860465	CC	0.116279	0.883721	NW_011794293.1_8942	0.00526316	0.942166	rna38	LOC105193432	acetyl-CoA carboxylase
12869	0.0930233	CC	0.860465	TT	0.116279	0.883721	NW_011794293.1_8957	0.00526316	0.942166	rna38	LOC105193432	acetyl-CoA carboxylase
12870	0.0697674	GG	0.860465	AA	0.116279	0.883721	NW_011794293.1_9083	0.0192166	0.889747	rna38	LOC105193432	acetyl-CoA carboxylase
12871	0.0930233	TT	0.883721	CC	0.116279	0.883721	NW_011794293.1_9143	0.00465116	0.945627	rna38	LOC105193432	acetyl-CoA carboxylase
12872	0.0930233	TT	0.860465	CC	0.116279	0.883721	NW_011794293.1_9206	0.00526316	0.942166	rna38	LOC105193432	acetyl-CoA carboxylase
12873	0.116279	CC	0.883721	TT	0.116279	0.883721	NW_011794293.1_9230	0	1	rna38	LOC105193432	acetyl-CoA carboxylase
12874	0.0930233	GG	0.860465	TT	0.116279	0.883721	NW_011794293.1_9361	0.00526316	0.942166	rna38	LOC105193432	acetyl-CoA carboxylase
12875	0.0930233	CC	0.860465	TT	0.116279	0.883721	NW_011794293.1_9443	0.00526316	0.942166	rna38	LOC105193432	acetyl-CoA carboxylase
12877	0.116279	CC	0.860465	GG	0.116279	0.883721	NW_011794293.1_9613	0.000611995	0.980264	rna38	LOC105193432	acetyl-CoA carboxylase
12878	0.0930233	TT	0.883721	AA	0.116279	0.883721	NW_011794293.1_9749	0.00465116	0.945627	rna38	LOC105193432	acetyl-CoA carboxylase
12879	0.0930233	TT	0.883721	CC	0.116279	0.883721	NW_011794293.1_9770	0.00465116	0.945627	rna38	LOC105193432	acetyl-CoA carboxylase
12880	0.116279	CC	0.860465	TT	0.116279	0.883721	NW_011794293.1_9860	0.000611995	0.980264	rna38	LOC105193432	acetyl-CoA carboxylase
12883	0.0697674	TT	0.837209	CC	0.116279	0.883721	NW_011794293.1_10051	0.0210526	0.884636	rna38	LOC105193432	acetyl-CoA carboxylase
12884	0.0930233	CC	0.883721	TT	0.116279	0.883721	NW_011794293.1_10216	0.00465116	0.945627	rna38	LOC105193432	acetyl-CoA carboxylase
12888	0.0697674	CC	0.883721	TT	0.116279	0.883721	NW_011794293.1_10410	0.0186047	0.891506	rna38	LOC105193432	acetyl-CoA carboxylase
12889	0.0697674	TT	0.883721	CC	0.116279	0.883721	NW_011794293.1_10443	0.0186047	0.891506	rna38	LOC105193432	acetyl-CoA carboxylase
12890	0.0697674	CC	0.883721	TT	0.116279	0.883721	NW_011794293.1_10458	0.0186047	0.891506	rna38	LOC105193432	acetyl-CoA carboxylase
12891	0.0697674	GG	0.883721	AA	0.116279	0.883721	NW_011794293.1_10479	0.0186047	0.891506	rna38	LOC105193432	acetyl-CoA carboxylase
12893	0.0697674	CC	0.883721	TT	0.116279	0.883721	NW_011794293.1_10584	0.0186047	0.891506	rna38	LOC105193432	acetyl-CoA carboxylase
12894	0.0697674	GG	0.860465	AA	0.116279	0.883721	NW_011794293.1_10608	0.0192166	0.889747	rna38	LOC105193432	acetyl-CoA carboxylase
12895	0.0930233	TT	0.883721	CC	0.116279	0.883721	NW_011794293.1_10689	0.00465116	0.945627	rna38	LOC105193432	acetyl-CoA carboxylase
12897	0.0697674	AA	0.860465	GG	0.116279	0.883721	NW_011794293.1_11024	0.0192166	0.889747	rna38	LOC105193432	acetyl-CoA carboxylase
12898	0.0697674	GG	0.860465	AA	0.116279	0.883721	NW_011794293.1_11094	0.0192166	0.889747	rna38	LOC105193432	acetyl-CoA carboxylase
12899	0.0930233	TT	0.883721	CC	0.116279	0.883721	NW_011794293.1_11145	0.00465116	0.945627	rna38	LOC105193432	acetyl-CoA carboxylase
12900	0.116279	AA	0.883721	GG	0.116279	0.883721	NW_011794293.1_11208	0	1	rna38	LOC105193432	acetyl-CoA carboxylase
12901	0.0465116	CT	0.837209	CC	0.116279	0.883721	NW_011794293.1_11273	0.0443084	0.833281	rna38	LOC105193432	acetyl-CoA carboxylase
12902	0.0930233	CC	0.860465	TT	0.116279	0.883721	NW_011794293.1_11528	0.00526316	0.942166	rna38	LOC105193432	acetyl-CoA carboxylase
12903	0.0697674	TT	0.860465	CC	0.116279	0.883721	NW_011794293.1_11592	0.0192166	0.889747	rna38	LOC105193432	acetyl-CoA carboxylase
12904	0.0697674	GG	0.860465	AA	0.116279	0.883721	NW_011794293.1_11598	0.0192166	0.889747	rna38	LOC105193432	acetyl-CoA carboxylase
12907	0.0697674	AA	0.837209	GG	0.116279	0.883721	NW_011794293.1_11805	0.0210526	0.884636	rna38	LOC105193432	acetyl-CoA carboxylase
12909	0.0697674	TT	0.860465	CC	0.116279	0.883721	NW_011794293.1_12306	0.0192166	0.889747	rna38	LOC105193432	acetyl-CoA carboxylase
12910	0.0930233	TT	0.813953	CC	0.116279	0.883721	NW_011794293.1_12366	0.0101591	0.919715	rna38	LOC105193432	acetyl-CoA carboxylase
12911	0.0930233	AA	0.860465	GG	0.116279	0.883721	NW_011794293.1_12405	0.00526316	0.942166	rna38	LOC105193432	acetyl-CoA carboxylase
12912	0.0930233	GG	0.837209	AA	0.116279	0.883721	NW_011794293.1_12420	0.00709914	0.932853	rna38	LOC105193432	acetyl-CoA carboxylase
12913	0.0697674	TT	0.860465	CC	0.116279	0.883721	NW_011794293.1_12463	0.0192166	0.889747	rna38	LOC105193432	acetyl-CoA carboxylase
12914	0.116279	CC	0.860465	TT	0.116279	0.883721	NW_011794293.1_12684	0.000611995	0.980264	rna38	LOC105193432	acetyl-CoA carboxylase
12915	0.116279	AA	0.883721	GG	0.116279	0.883721	NW_011794293.1_12828	0	1	rna38	LOC105193432	acetyl-CoA carboxylase
12916	0.116279	CC	0.883721	TT	0.116279	0.883721	NW_011794293.1_12885	0	1	rna38	LOC105193432	acetyl-CoA carboxylase
12917	0.116279	GG	0.883721	AA	0.116279	0.883721	NW_011794293.1_12888	0	1	rna38	LOC105193432	acetyl-CoA carboxylase
12918	0.116279	TT	0.883721	CC	0.116279	0.883721	NW_011794293.1_12897	0	1	rna38	LOC105193432	acetyl-CoA carboxylase
12919	0.0930233	GG	0.860465	TT	0.116279	0.883721	NW_011794293.1_12929	0.00526316	0.942166	rna38	LOC105193432	acetyl-CoA carboxylase
12920	0.0930233	AA	0.860465	GG	0.116279	0.883721	NW_011794293.1_12930	0.00526316	0.942166	rna38	LOC105193432	acetyl-CoA carboxylase
12921	0.0697674	TT	0.883721	CC	0.116279	0.883721	NW_011794293.1_13260	0.0186047	0.891506	rna38	LOC105193432	acetyl-CoA carboxylase
12922	0.0930233	GG	0.860465	AA	0.116279	0.883721	NW_011794293.1_13362	0.00526316	0.942166	rna38	LOC105193432	acetyl-CoA carboxylase
12924	0.0697674	CC	0.883721	AA	0.116279	0.883721	NW_011794293.1_13497	0.0186047	0.891506	rna38	LOC105193432	acetyl-CoA carboxylase
12926	0.116279	GG	0.883721	AA	0.116279	0.883721	NW_011794293.1_13660	0	1	rna38	LOC105193432	acetyl-CoA carboxylase
12927	0.116279	TT	0.860465	CC	0.116279	0.883721	NW_011794293.1_13694	0.000611995	0.980264	rna38	LOC105193432	acetyl-CoA carboxylase
12928	0.0930233	GG	0.860465	AA	0.116279	0.883721	NW_011794293.1_13910	0.00526316	0.942166	rna38	LOC105193432	acetyl-CoA carboxylase
12929	0.0697674	AA	0.883721	GG	0.116279	0.883721	NW_011794293.1_14067	0.0186047	0.891506	rna38	LOC105193432	acetyl-CoA carboxylase
12930	0.116279	TT	0.883721	CC	0.116279	0.883721	NW_011794293.1_14286	0	1	rna38	LOC105193432	acetyl-CoA carboxylase
12931	0.116279	TT	0.860465	AA	0.116279	0.883721	NW_011794293.1_14486	0.000611995	0.980264	rna38	LOC105193432	acetyl-CoA carboxylase
12935	0.0697674	CC	0.883721	TT	0.116279	0.883721	NW_011794293.1_14880	0.0186047	0.891506	rna38	LOC105193432	acetyl-CoA carboxylase
12936	0.0930233	TT	0.883721	CC	0.116279	0.883721	NW_011794293.1_14984	0.00465116	0.945627	rna38	LOC105193432	acetyl-CoA carboxylase
12937	0.116279	AA	0.883721	GG	0.116279	0.883721	NW_011794293.1_15083	0	1	rna38	LOC105193432	acetyl-CoA carboxylase
12938	0.116279	GG	0.860465	AA	0.116279	0.883721	NW_011794293.1_15277	0.000611995	0.980264	rna38	LOC105193432	acetyl-CoA carboxylase
12939	0.0930233	AA	0.883721	GG	0.116279	0.883721	NW_011794293.1_15354	0.00465116	0.945627	rna38	LOC105193432	acetyl-CoA carboxylase
12940	0.116279	AA	0.860465	GG	0.116279	0.883721	NW_011794293.1_15412	0.000611995	0.980264	rna38	LOC105193432	acetyl-CoA carboxylase
12941	0.116279	TT	0.860465	CC	0.116279	0.883721	NW_011794293.1_15427	0.000611995	0.980264	rna38	LOC105193432	acetyl-CoA carboxylase
12946	0.116279	GG	0.883721	AA	0.116279	0.883721	NW_011794293.1_15538	0	1	rna38	LOC105193432	acetyl-CoA carboxylase
12947	0.116279	AA	0.883721	GG	0.116279	0.883721	NW_011794293.1_15568	0	1	rna38	LOC105193432	acetyl-CoA carboxylase
12964	0.0697674	AA	0.883721	GG	0.116279	0.883721	NW_011794293.1_16674	0.0186047	0.891506	rna38	LOC105193432	acetyl-CoA carboxylase
12965	0.0697674	AA	0.860465	GG	0.116279	0.883721	NW_011794293.1_16749	0.0192166	0.889747	rna38	LOC105193432	acetyl-CoA carboxylase
12969	0.116279	TT	0.860465	CC	0.116279	0.883721	NW_011794293.1_17052	0.000611995	0.980264	rna38	LOC105193432	acetyl-CoA carboxylase
13100	0.0930233	TT	0.837209	CC	0.116279	0.883721	NW_011794293.1_27032	0.00709914	0.932853	rna38	LOC105193432	acetyl-CoA carboxylase
13101	0.0697674	AA	0.860465	GG	0.116279	0.883721	NW_011794293.1_27275	0.0192166	0.889747	rna38	LOC105193432	acetyl-CoA carboxylase
13305	0.0697674	TT	0.860465	CC	0.116279	0.883721	NW_011794293.1_43363	0.0192166	0.889747	rna44	LOC105193516	GTPase-activating protein CdGAPr
13307	0.0930233	CC	0.860465	TT	0.116279	0.883721	NW_011794293.1_43679	0.00526316	0.942166	rna44	LOC105193516	GTPase-activating protein CdGAPr
13309	0.0697674	AA	0.837209	GG	0.116279	0.883721	NW_011794293.1_44137	0.0210526	0.884636	rna44	LOC105193516	GTPase-activating protein CdGAPr
13313	0.0930233	AA	0.883721	GG	0.116279	0.883721	NW_011794293.1_44506	0.00465116	0.945627	rna44	LOC105193516	GTPase-activating protein CdGAPr
13315	0.116279	CC	0.860465	TT	0.116279	0.883721	NW_011794293.1_44907	0.000611995	0.980264	rna44	LOC105193516	GTPase-activating protein CdGAPr
13316	0.116279	CC	0.860465	TT	0.116279	0.883721	NW_011794293.1_44933	0.000611995	0.980264	rna44	LOC105193516	GTPase-activating protein CdGAPr
13317	0.0930233	GG	0.674419	AA	0.116279	0.883721	NW_011794293.1_45200	0.0542228	0.815872	rna44	LOC105193516	GTPase-activating protein CdGAPr
13318	0.0930233	CC	0.883721	TT	0.116279	0.883721	NW_011794293.1_45386	0.00465116	0.945627	rna44	LOC105193516	GTPase-activating protein CdGAPr
13319	0.0697674	GG	0.860465	AA	0.116279	0.883721	NW_011794293.1_45515	0.0192166	0.889747	rna44	LOC105193516	GTPase-activating protein CdGAPr
13320	0.0697674	TT	0.883721	CC	0.116279	0.883721	NW_011794293.1_45689	0.0186047	0.891506	rna44	LOC105193516	GTPase-activating protein CdGAPr
13323	0.0930233	AA	0.883721	GG	0.116279	0.883721	NW_011794293.1_45882	0.00465116	0.945627	rna44	LOC105193516	GTPase-activating protein CdGAPr
13324	0.0930233	TT	0.883721	CC	0.116279	0.883721	NW_011794293.1_45957	0.00465116	0.945627	rna44	LOC105193516	GTPase-activating protein CdGAPr
13328	0.0930233	AA	0.883721	TT	0.116279	0.883721	NW_011794293.1_46500	0.00465116	0.945627	rna44	LOC105193516	GTPase-activating protein CdGAPr
13329	0.0930233	AA	0.883721	CC	0.116279	0.883721	NW_011794293.1_46501	0.00465116	0.945627	rna44	LOC105193516	GTPase-activating protein CdGAPr
13330	0.0930233	AA	0.883721	GG	0.116279	0.883721	NW_011794293.1_46509	0.00465116	0.945627	rna44	LOC105193516	GTPase-activating protein CdGAPr
13331	0.0697674	CC	0.767442	TT	0.116279	0.883721	NW_011794293.1_46602	0.0339045	0.85391	rna44	LOC105193516	GTPase-activating protein CdGAPr
13332	0.0697674	CC	0.837209	GG	0.116279	0.883721	NW_011794293.1_46713	0.0210526	0.884636	rna44	LOC105193516	GTPase-activating protein CdGAPr
13333	0.0697674	AA	0.837209	GG	0.116279	0.883721	NW_011794293.1_46716	0.0210526	0.884636	rna44	LOC105193516	GTPase-activating protein CdGAPr
13334	0.0930233	TT	0.883721	CC	0.116279	0.883721	NW_011794293.1_46920	0.00465116	0.945627	rna44	LOC105193516	GTPase-activating protein CdGAPr
13335	0.0697674	TT	0.883721	GG	0.116279	0.883721	NW_011794293.1_47031	0.0186047	0.891506	rna44	LOC105193516	GTPase-activating protein CdGAPr
13336	0.0930233	AA	0.767442	TT	0.116279	0.883721	NW_011794293.1_47249	0.019951	0.887674	rna44	LOC105193516	GTPase-activating protein CdGAPr
13337	0.0930233	AA	0.837209	GG	0.116279	0.883721	NW_011794293.1_47413	0.00709914	0.932853	rna44	LOC105193516	GTPase-activating protein CdGAPr
13338	0.0465116	CT	0.860465	CC	0.116279	0.883721	NW_011794293.1_47430	0.0424725	0.836722	rna44	LOC105193516	GTPase-activating protein CdGAPr
13339	0.0697674	GG	0.837209	AA	0.116279	0.883721	NW_011794293.1_47587	0.0210526	0.884636	rna44	LOC105193516	GTPase-activating protein CdGAPr
13340	0.0930233	TT	0.767442	CC	0.116279	0.883721	NW_011794293.1_47650	0.019951	0.887674	rna44	LOC105193516	GTPase-activating protein CdGAPr
13341	0.0930233	GG	0.837209	AA	0.116279	0.883721	NW_011794293.1_47667	0.00709914	0.932853	rna44	LOC105193516	GTPase-activating protein CdGAPr
13529	0.0930233	AA	0.837209	GG	0.116279	0.883721	NW_011794293.1_68395	0.00709914	0.932853	rna45	LOC105193891	brain-specific homeobox protein homolog
13540	0.0930233	GG	0.813953	AA	0.116279	0.883721	NW_011794293.1_69599	0.0101591	0.919715	rna45	LOC105193891	brain-specific homeobox protein homolog
13542	0.116279	AA	0.674419	GG	0.116279	0.883721	NW_011794293.1_69743	0.0495716	0.82381	rna45	LOC105193891	brain-specific homeobox protein homolog
13543	0.116279	TT	0.72093	CC	0.116279	0.883721	NW_011794293.1_69773	0.0299878	0.862518	rna45	LOC105193891	brain-specific homeobox protein homolog
13568	0.0930233	CC	0.883721	TT	0.116279	0.883721	NW_011794293.1_74173	0.00465116	0.945627	rna46	LOC105193985	protein slit-like
13569	0.0930233	GG	0.697674	AA	0.116279	0.883721	NW_011794293.1_74182	0.0438188	0.834191	rna46	LOC105193985	protein slit-like
13570	0.116279	TT	0.883721	CC	0.116279	0.883721	NW_011794293.1_74242	0	1	rna46	LOC105193985	protein slit-like
13571	0.0930233	AA	0.883721	GG	0.116279	0.883721	NW_011794293.1_74263	0.00465116	0.945627	rna46	LOC105193985	protein slit-like
13572	0.116279	TT	0.883721	CC	0.116279	0.883721	NW_011794293.1_74293	0	1	rna46	LOC105193985	protein slit-like
13573	0.116279	GG	0.883721	AA	0.116279	0.883721	NW_011794293.1_74299	0	1	rna46	LOC105193985	protein slit-like
13586	0.0930233	GG	0.883721	AA	0.116279	0.883721	NW_011794293.1_74900	0.00465116	0.945627	rna46	LOC105193985	protein slit-like
13587	0.0930233	GG	0.697674	AA	0.116279	0.883721	NW_011794293.1_74978	0.0438188	0.834191	rna46	LOC105193985	protein slit-like
13589	0.116279	TT	0.883721	AA	0.116279	0.883721	NW_011794293.1_75215	0	1	rna46	LOC105193985	protein slit-like
13590	0.0930233	AA	0.883721	GG	0.116279	0.883721	NW_011794293.1_75273	0.00465116	0.945627	rna46	LOC105193985	protein slit-like
13591	0.0930233	TT	0.860465	CC	0.116279	0.883721	NW_011794293.1_75289	0.00526316	0.942166	rna46	LOC105193985	protein slit-like
13593	0.0697674	AA	0.813953	GG	0.116279	0.883721	NW_011794293.1_75580	0.0241126	0.876599	rna46	LOC105193985	protein slit-like
13594	0.0697674	TT	0.883721	CC	0.116279	0.883721	NW_011794293.1_75661	0.0186047	0.891506	rna46	LOC105193985	protein slit-like
13613	0.0930233	GG	0.883721	TT	0.116279	0.883721	NW_011794293.1_77558	0.00465116	0.945627	rna46	LOC105193985	protein slit-like
13614	0.0697674	TT	0.883721	CC	0.116279	0.883721	NW_011794293.1_77562	0.0186047	0.891506	rna46	LOC105193985	protein slit-like
13615	0.0930233	AA	0.860465	GG	0.116279	0.883721	NW_011794293.1_77637	0.00526316	0.942166	rna46	LOC105193985	protein slit-like
13616	0.0930233	CC	0.883721	TT	0.116279	0.883721	NW_011794293.1_77658	0.00465116	0.945627	rna46	LOC105193985	protein slit-like
13617	0.0930233	GG	0.860465	AA	0.116279	0.883721	NW_011794293.1_77706	0.00526316	0.942166	rna46	LOC105193985	protein slit-like
13618	0.0697674	GG	0.860465	AA	0.116279	0.883721	NW_011794293.1_77775	0.0192166	0.889747	rna46	LOC105193985	protein slit-like
13624	0.0930233	GG	0.860465	AA	0.116279	0.883721	NW_011794293.1_78319	0.00526316	0.942166	rna46	LOC105193985	protein slit-like
13625	0.0930233	TT	0.883721	CC	0.116279	0.883721	NW_011794293.1_78326	0.00465116	0.945627	rna46	LOC105193985	protein slit-like
13626	0.0930233	TT	0.883721	GG	0.116279	0.883721	NW_011794293.1_78328	0.00465116	0.945627	rna46	LOC105193985	protein slit-like
13627	0.0930233	GG	0.883721	AA	0.116279	0.883721	NW_011794293.1_78349	0.00465116	0.945627	rna46	LOC105193985	protein slit-like
13745	0.0697674	CC	0.860465	TT	0.116279	0.883721	NW_011794293.1_89671	0.0192166	0.889747	rna49	LOC105194063	homeobox protein PKNOX2-like
13766	0.0930233	AA	0.883721	GG	0.116279	0.883721	NW_011794293.1_96182	0.00465116	0.945627	rna50	LOC105194225	nicastrin
13775	0.0930233	GG	0.860465	CC	0.116279	0.883721	NW_011794293.1_97011	0.00526316	0.942166	rna50	LOC105194225	nicastrin
13776	0.0697674	AA	0.883721	GG	0.116279	0.883721	NW_011794293.1_97092	0.0186047	0.891506	rna50	LOC105194225	nicastrin
13777	0.116279	AA	0.860465	GG	0.116279	0.883721	NW_011794293.1_97239	0.000611995	0.980264	rna50	LOC105194225	nicastrin
13779	0.0697674	TT	0.883721	CC	0.116279	0.883721	NW_011794293.1_97510	0.0186047	0.891506	rna50	LOC105194225	nicastrin
13780	0.116279	GG	0.883721	AA	0.116279	0.883721	NW_011794293.1_97579	0	1	rna50	LOC105194225	nicastrin
13781	0.116279	AA	0.883721	GG	0.116279	0.883721	NW_011794293.1_97671	0	1	rna50	LOC105194225	nicastrin
13784	0.0697674	CC	0.883721	TT	0.116279	0.883721	NW_011794293.1_98105	0.0186047	0.891506	rna50	LOC105194225	nicastrin
13799	0.0930233	AA	0.883721	GG	0.116279	0.883721	NW_011794293.1_99731	0.00465116	0.945627	rna50	LOC105194225	nicastrin
13800	0.0930233	CC	0.883721	TT	0.116279	0.883721	NW_011794293.1_99745	0.00465116	0.945627	rna50	LOC105194225	nicastrin
13801	0.0930233	CC	0.883721	TT	0.116279	0.883721	NW_011794293.1_99839	0.00465116	0.945627	rna50	LOC105194225	nicastrin
13813	0.116279	CC	0.883721	GG	0.116279	0.883721	NW_011794293.1_100668	0	1	rna50	LOC105194225	nicastrin
13826	0.0930233	AA	0.813953	GG	0.116279	0.883721	NW_011794293.1_101762	0.0101591	0.919715	rna51	LOC105194300	protein aurora borealis
13827	0.116279	TT	0.837209	CC	0.116279	0.883721	NW_011794293.1_101824	0.00244798	0.960539	rna51	LOC105194300	protein aurora borealis
13828	0.0697674	AA	0.767442	GG	0.116279	0.883721	NW_011794293.1_101959	0.0339045	0.85391	rna51	LOC105194300	protein aurora borealis
13829	0.0697674	GG	0.883721	CC	0.116279	0.883721	NW_011794293.1_101983	0.0186047	0.891506	rna51	LOC105194300	protein aurora borealis
13849	0.0697674	GG	0.883721	TT	0.116279	0.883721	NW_011794293.1_103848	0.0186047	0.891506	rna51	LOC105194300	protein aurora borealis
13850	0.0697674	GG	0.860465	TT	0.116279	0.883721	NW_011794293.1_103860	0.0192166	0.889747	rna51	LOC105194300	protein aurora borealis
13851	0.0930233	AA	0.883721	GG	0.116279	0.883721	NW_011794293.1_103878	0.00465116	0.945627	rna51	LOC105194300	protein aurora borealis
13852	0.0930233	GG	0.883721	AA	0.116279	0.883721	NW_011794293.1_104057	0.00465116	0.945627	rna51	LOC105194300	protein aurora borealis
13866	0.116279	GG	0.837209	AA	0.116279	0.883721	NW_011794293.1_104891	0.00244798	0.960539	rna51	LOC105194300	protein aurora borealis
13871	0.116279	GG	0.813953	AA	0.116279	0.883721	NW_011794293.1_106051	0.00550796	0.940839	rna51	LOC105194300	protein aurora borealis
13897	0.0697674	GG	0.883721	AA	0.116279	0.883721	NW_011794293.1_110806	0.0186047	0.891506	rna52	LOC105194385	forkhead box protein N3-like isoform X1
13909	0.0930233	AA	0.883721	GG	0.116279	0.883721	NW_011794293.1_112919	0.00465116	0.945627	rna53	LOC105194385	forkhead box protein N3-like isoform X2
13910	0.0930233	GG	0.860465	AA	0.116279	0.883721	NW_011794293.1_112970	0.00526316	0.942166	rna53	LOC105194385	forkhead box protein N3-like isoform X2
13911	0.116279	TT	0.860465	CC	0.116279	0.883721	NW_011794293.1_112997	0.000611995	0.980264	rna53	LOC105194385	forkhead box protein N3-like isoform X2
13913	0.0697674	GG	0.534884	AA	0.116279	0.883721	NW_011794293.1_113707	0.156304	0.692583	rna53	LOC105194385	forkhead box protein N3-like isoform X2
13914	0.0697674	GG	0.883721	AA	0.116279	0.883721	NW_011794293.1_113722	0.0186047	0.891506	rna53	LOC105194385	forkhead box protein N3-like isoform X2
13915	0.0697674	GG	0.883721	AA	0.116279	0.883721	NW_011794293.1_113725	0.0186047	0.891506	rna53	LOC105194385	forkhead box protein N3-like isoform X2
13916	0.0930233	AA	0.813953	GG	0.116279	0.883721	NW_011794293.1_113775	0.0101591	0.919715	rna53	LOC105194385	forkhead box protein N3-like isoform X2
13917	0.116279	TT	0.837209	CC	0.116279	0.883721	NW_011794293.1_113784	0.00244798	0.960539	rna53	LOC105194385	forkhead box protein N3-like isoform X2
13949	0.0930233	AA	0.860465	GG	0.116279	0.883721	NW_011794293.1_120149	0.00526316	0.942166	rna56	LOC105194514	zinc finger FYVE domain-containing protein 1-like
13950	0.0930233	CC	0.883721	TT	0.116279	0.883721	NW_011794293.1_120246	0.00465116	0.945627	rna56	LOC105194514	zinc finger FYVE domain-containing protein 1-like
13958	0.0930233	GG	0.883721	AA	0.116279	0.883721	NW_011794293.1_120912	0.00465116	0.945627	rna56	LOC105194514	zinc finger FYVE domain-containing protein 1-like
13959	0.116279	GG	0.883721	AA	0.116279	0.883721	NW_011794293.1_120936	0	1	rna56	LOC105194514	zinc finger FYVE domain-containing protein 1-like
13960	0.116279	AA	0.860465	GG	0.116279	0.883721	NW_011794293.1_120990	0.000611995	0.980264	rna56	LOC105194514	zinc finger FYVE domain-containing protein 1-like
13961	0.116279	AA	0.883721	GG	0.116279	0.883721	NW_011794293.1_121017	0	1	rna56	LOC105194514	zinc finger FYVE domain-containing protein 1-like
13962	0.116279	TT	0.883721	CC	0.116279	0.883721	NW_011794293.1_121062	0	1	rna56	LOC105194514	zinc finger FYVE domain-containing protein 1-like
13964	0.116279	CC	0.883721	TT	0.116279	0.883721	NW_011794293.1_121098	0	1	rna56	LOC105194514	zinc finger FYVE domain-containing protein 1-like
13965	0.116279	CC	0.883721	TT	0.116279	0.883721	NW_011794293.1_121115	0	1	rna56	LOC105194514	zinc finger FYVE domain-containing protein 1-like
13968	0.0930233	TT	0.860465	CC	0.116279	0.883721	NW_011794293.1_121482	0.00526316	0.942166	rna56	LOC105194514	zinc finger FYVE domain-containing protein 1-like
13969	0.0697674	AA	0.860465	GG	0.116279	0.883721	NW_011794293.1_121596	0.0192166	0.889747	rna56	LOC105194514	zinc finger FYVE domain-containing protein 1-like
13970	0.0930233	CC	0.883721	TT	0.116279	0.883721	NW_011794293.1_121719	0.00465116	0.945627	rna56	LOC105194514	zinc finger FYVE domain-containing protein 1-like
13971	0.116279	TT	0.883721	CC	0.116279	0.883721	NW_011794293.1_121731	0	1	rna56	LOC105194514	zinc finger FYVE domain-containing protein 1-like
13977	0.116279	CC	0.883721	TT	0.116279	0.883721	NW_011794293.1_122206	0	1	rna56	LOC105194514	zinc finger FYVE domain-containing protein 1-like
13978	0.116279	AA	0.883721	GG	0.116279	0.883721	NW_011794293.1_122213	0	1	rna56	LOC105194514	zinc finger FYVE domain-containing protein 1-like
13980	0.0930233	CC	0.883721	TT	0.116279	0.883721	NW_011794293.1_122508	0.00465116	0.945627	rna56	LOC105194514	zinc finger FYVE domain-containing protein 1-like
13981	0.0930233	AA	0.837209	GG	0.116279	0.883721	NW_011794293.1_122586	0.00709914	0.932853	rna56	LOC105194514	zinc finger FYVE domain-containing protein 1-like
13982	0.116279	CC	0.883721	TT	0.116279	0.883721	NW_011794293.1_122613	0	1	rna56	LOC105194514	zinc finger FYVE domain-containing protein 1-like
13983	0.116279	AA	0.883721	GG	0.116279	0.883721	NW_011794293.1_122616	0	1	rna56	LOC105194514	zinc finger FYVE domain-containing protein 1-like
13984	0.116279	AA	0.883721	GG	0.116279	0.883721	NW_011794293.1_122622	0	1	rna56	LOC105194514	zinc finger FYVE domain-containing protein 1-like
14000	0.0930233	AA	0.860465	GG	0.116279	0.883721	NW_011794293.1_123670	0.00526316	0.942166	rna56	LOC105194514	zinc finger FYVE domain-containing protein 1-like
14001	0.0930233	TT	0.860465	CC	0.116279	0.883721	NW_011794293.1_123712	0.00526316	0.942166	rna56	LOC105194514	zinc finger FYVE domain-containing protein 1-like
14002	0.116279	CC	0.837209	TT	0.116279	0.883721	NW_011794293.1_123881	0.00244798	0.960539	rna56	LOC105194514	zinc finger FYVE domain-containing protein 1-like
14003	0.0930233	GG	0.837209	AA	0.116279	0.883721	NW_011794293.1_123943	0.00709914	0.932853	rna56	LOC105194514	zinc finger FYVE domain-containing protein 1-like
14046	0.0930233	AA	0.883721	GG	0.116279	0.883721	NW_011794293.1_127201	0.00465116	0.945627	rna58	LOC105194685	rab GTPase-binding effector protein 1 isoform X2
14049	0.116279	GG	0.883721	AA	0.116279	0.883721	NW_011794293.1_127404	0	1	rna58	LOC105194685	rab GTPase-binding effector protein 1 isoform X2
14050	0.116279	GG	0.883721	AA	0.116279	0.883721	NW_011794293.1_127452	0	1	rna58	LOC105194685	rab GTPase-binding effector protein 1 isoform X2
14051	0.116279	TT	0.883721	CC	0.116279	0.883721	NW_011794293.1_127554	0	1	rna58	LOC105194685	rab GTPase-binding effector protein 1 isoform X2
14065	0.0930233	GG	0.883721	AA	0.116279	0.883721	NW_011794293.1_128747	0.00465116	0.945627	rna58	LOC105194685	rab GTPase-binding effector protein 1 isoform X2
14066	0.0697674	TT	0.883721	CC	0.116279	0.883721	NW_011794293.1_128810	0.0186047	0.891506	rna58	LOC105194685	rab GTPase-binding effector protein 1 isoform X2
14067	0.0930233	CC	0.767442	TT	0.116279	0.883721	NW_011794293.1_129047	0.019951	0.887674	rna58	LOC105194685	rab GTPase-binding effector protein 1 isoform X2
14070	0.116279	CC	0.860465	TT	0.116279	0.883721	NW_011794293.1_129350	0.000611995	0.980264	rna58	LOC105194685	rab GTPase-binding effector protein 1 isoform X2
14071	0.0930233	GG	0.72093	AA	0.116279	0.883721	NW_011794293.1_129425	0.0346389	0.852354	rna58	LOC105194685	rab GTPase-binding effector protein 1 isoform X2
14075	0.0697674	CC	0.883721	TT	0.116279	0.883721	NW_011794293.1_130398	0.0186047	0.891506	rna58	LOC105194685	rab GTPase-binding effector protein 1 isoform X2
14078	0.0930233	CC	0.883721	TT	0.116279	0.883721	NW_011794293.1_130629	0.00465116	0.945627	rna58	LOC105194685	rab GTPase-binding effector protein 1 isoform X2
14106	0.0930233	TT	0.860465	CC	0.116279	0.883721	NW_011794293.1_134671	0.00526316	0.942166	rna59	LOC105194818	amyloid protein-binding protein 2
14123	0.0930233	TT	0.883721	CC	0.116279	0.883721	NW_011794293.1_136517	0.00465116	0.945627	rna59	LOC105194818	amyloid protein-binding protein 2
14128	0.0697674	TT	0.883721	CC	0.116279	0.883721	NW_011794293.1_136857	0.0186047	0.891506	rna59	LOC105194818	amyloid protein-binding protein 2
14129	0.0930233	CC	0.883721	TT	0.116279	0.883721	NW_011794293.1_136947	0.00465116	0.945627	rna59	LOC105194818	amyloid protein-binding protein 2
14130	0.0697674	AA	0.883721	GG	0.116279	0.883721	NW_011794293.1_136988	0.0186047	0.891506	rna59	LOC105194818	amyloid protein-binding protein 2
14192	0.0697674	AA	0.883721	GG	0.116279	0.883721	NW_011794293.1_142111	0.0186047	0.891506	rna59	LOC105194818	amyloid protein-binding protein 2
14230	0.0697674	TT	0.883721	CC	0.116279	0.883721	NW_011794293.1_145378	0.0186047	0.891506	rna60	LOC105194906	ras-related protein Rab-18-B
14242	0.0930233	TT	0.883721	CC	0.116279	0.883721	NW_011794293.1_146383	0.00465116	0.945627	rna60	LOC105194906	ras-related protein Rab-18-B
14244	0.0930233	AA	0.883721	GG	0.116279	0.883721	NW_011794293.1_146458	0.00465116	0.945627	rna60	LOC105194906	ras-related protein Rab-18-B
14245	0.116279	AA	0.860465	GG	0.116279	0.883721	NW_011794293.1_146569	0.000611995	0.980264	rna60	LOC105194906	ras-related protein Rab-18-B
14273	0.116279	CC	0.883721	TT	0.116279	0.883721	NW_011794293.1_148721	0	1	rna60	LOC105194906	ras-related protein Rab-18-B
14274	0.116279	AA	0.883721	GG	0.116279	0.883721	NW_011794293.1_148722	0	1	rna60	LOC105194906	ras-related protein Rab-18-B
14275	0.116279	GG	0.860465	AA	0.116279	0.883721	NW_011794293.1_148764	0.000611995	0.980264	rna60	LOC105194906	ras-related protein Rab-18-B
14295	0.116279	GG	0.860465	AA	0.116279	0.883721	NW_011794293.1_150777	0.000611995	0.980264	rna61	LOC105195060	uncharacterized protein LOC105195060
14296	0.0930233	TT	0.883721	CC	0.116279	0.883721	NW_011794293.1_150851	0.00465116	0.945627	rna61	LOC105195060	uncharacterized protein LOC105195060
14297	0.116279	AA	0.883721	GG	0.116279	0.883721	NW_011794293.1_150877	0	1	rna61	LOC105195060	uncharacterized protein LOC105195060
14299	0.0930233	TT	0.883721	CC	0.116279	0.883721	NW_011794293.1_151013	0.00465116	0.945627	rna61	LOC105195060	uncharacterized protein LOC105195060
14300	0.0930233	GG	0.883721	AA	0.116279	0.883721	NW_011794293.1_151014	0.00465116	0.945627	rna61	LOC105195060	uncharacterized protein LOC105195060
14301	0.116279	GG	0.627907	AA	0.116279	0.883721	NW_011794293.1_151076	0.0740514	0.785527	rna61	LOC105195060	uncharacterized protein LOC105195060
14302	0.116279	TT	0.860465	CC	0.116279	0.883721	NW_011794293.1_151094	0.000611995	0.980264	rna61	LOC105195060	uncharacterized protein LOC105195060
14303	0.116279	TT	0.883721	CC	0.116279	0.883721	NW_011794293.1_151150	0	1	rna61	LOC105195060	uncharacterized protein LOC105195060
14304	0.116279	AA	0.883721	GG	0.116279	0.883721	NW_011794293.1_151235	0	1	rna61	LOC105195060	uncharacterized protein LOC105195060
14305	0.116279	GG	0.604651	AA	0.116279	0.883721	NW_011794293.1_151244	0.0881273	0.766572	rna61	LOC105195060	uncharacterized protein LOC105195060
14306	0.116279	AA	0.883721	GG	0.116279	0.883721	NW_011794293.1_151265	0	1	rna61	LOC105195060	uncharacterized protein LOC105195060
14309	0.0930233	TT	0.883721	CC	0.116279	0.883721	NW_011794293.1_151550	0.00465116	0.945627	rna61	LOC105195060	uncharacterized protein LOC105195060
14310	0.0930233	GG	0.883721	AA	0.116279	0.883721	NW_011794293.1_151596	0.00465116	0.945627	rna61	LOC105195060	uncharacterized protein LOC105195060
14312	0.0930233	AA	0.883721	CC	0.116279	0.883721	NW_011794293.1_152205	0.00465116	0.945627	rna61	LOC105195060	uncharacterized protein LOC105195060
14313	0.116279	TT	0.860465	CC	0.116279	0.883721	NW_011794293.1_152271	0.000611995	0.980264	rna61	LOC105195060	uncharacterized protein LOC105195060
14319	0.116279	CC	0.883721	TT	0.116279	0.883721	NW_011794293.1_153658	0	1	rna62	LOC105194989	protein RCC2 homolog
14331	0.0697674	AA	0.883721	GG	0.116279	0.883721	NW_011794293.1_154422	0.0186047	0.891506	rna62	LOC105194989	protein RCC2 homolog
14332	0.0697674	AA	0.860465	GG	0.116279	0.883721	NW_011794293.1_154473	0.0192166	0.889747	rna62	LOC105194989	protein RCC2 homolog
14333	0.0697674	CC	0.883721	GG	0.116279	0.883721	NW_011794293.1_154515	0.0186047	0.891506	rna62	LOC105194989	protein RCC2 homolog
14334	0.0930233	GG	0.860465	AA	0.116279	0.883721	NW_011794293.1_154572	0.00526316	0.942166	rna62	LOC105194989	protein RCC2 homolog
14335	0.0930233	GG	0.837209	AA	0.116279	0.883721	NW_011794293.1_154761	0.00709914	0.932853	rna62	LOC105194989	protein RCC2 homolog
14336	0.0930233	AA	0.883721	GG	0.116279	0.883721	NW_011794293.1_154863	0.00465116	0.945627	rna62	LOC105194989	protein RCC2 homolog
14337	0.0930233	GG	0.837209	AA	0.116279	0.883721	NW_011794293.1_154974	0.00709914	0.932853	rna62	LOC105194989	protein RCC2 homolog
14338	0.0930233	TT	0.837209	CC	0.116279	0.883721	NW_011794293.1_154980	0.00709914	0.932853	rna62	LOC105194989	protein RCC2 homolog
14339	0.116279	GG	0.860465	AA	0.116279	0.883721	NW_011794293.1_155151	0.000611995	0.980264	rna62	LOC105194989	protein RCC2 homolog
14385	0.116279	GG	0.488372	AA	0.116279	0.883721	NW_011794293.1_159698	0.176867	0.67408	rna62	LOC105194989	protein RCC2 homolog
14386	0.0930233	AA	0.534884	GG	0.116279	0.883721	NW_011794293.1_159756	0.14235	0.705956	rna62	LOC105194989	protein RCC2 homolog
14387	0.0697674	AA	0.511628	GG	0.116279	0.883721	NW_011794293.1_159780	0.175275	0.675465	rna62	LOC105194989	protein RCC2 homolog
14388	0.0697674	TT	0.511628	CC	0.116279	0.883721	NW_011794293.1_159789	0.175275	0.675465	rna62	LOC105194989	protein RCC2 homolog
14389	0.0697674	CC	0.511628	TT	0.116279	0.883721	NW_011794293.1_159855	0.175275	0.675465	rna62	LOC105194989	protein RCC2 homolog
14421	0.0697674	AA	0.883721	GG	0.116279	0.883721	NW_011794293.1_162870	0.0186047	0.891506	rna64	LOC105195440	40S ribosomal protein S3a
14422	0.0930233	TT	0.883721	CC	0.116279	0.883721	NW_011794293.1_162909	0.00465116	0.945627	rna64	LOC105195440	40S ribosomal protein S3a
14455	0.0930233	CC	0.883721	TT	0.116279	0.883721	NW_011794293.1_165246	0.00465116	0.945627	rna64	LOC105195440	40S ribosomal protein S3a
14456	0.0930233	TT	0.883721	CC	0.116279	0.883721	NW_011794293.1_165251	0.00465116	0.945627	rna64	LOC105195440	40S ribosomal protein S3a
14457	0.0930233	GG	0.883721	AA	0.116279	0.883721	NW_011794293.1_165338	0.00465116	0.945627	rna64	LOC105195440	40S ribosomal protein S3a
14458	0.116279	CC	0.860465	TT	0.116279	0.883721	NW_011794293.1_165383	0.000611995	0.980264	rna64	LOC105195440	40S ribosomal protein S3a
14469	0.0930233	TT	0.883721	CC	0.116279	0.883721	NW_011794293.1_166532	0.00465116	0.945627	rna68	LOC105195190	putative fatty acyl-CoA reductase CG5065 isoform X2
14470	0.0930233	TT	0.860465	CC	0.116279	0.883721	NW_011794293.1_166587	0.00526316	0.942166	rna68	LOC105195190	putative fatty acyl-CoA reductase CG5065 isoform X2
14478	0.116279	AA	0.883721	GG	0.116279	0.883721	NW_011794293.1_167186	0	1	rna68	LOC105195190	putative fatty acyl-CoA reductase CG5065 isoform X2
14479	0.116279	TT	0.883721	GG	0.116279	0.883721	NW_011794293.1_167239	0	1	rna68	LOC105195190	putative fatty acyl-CoA reductase CG5065 isoform X2
14480	0.116279	TT	0.883721	CC	0.116279	0.883721	NW_011794293.1_167327	0	1	rna68	LOC105195190	putative fatty acyl-CoA reductase CG5065 isoform X2
14485	0.116279	TT	0.860465	CC	0.116279	0.883721	NW_011794293.1_167537	0.000611995	0.980264	rna68	LOC105195190	putative fatty acyl-CoA reductase CG5065 isoform X2
14486	0.0930233	CC	0.883721	TT	0.116279	0.883721	NW_011794293.1_167678	0.00465116	0.945627	rna68	LOC105195190	putative fatty acyl-CoA reductase CG5065 isoform X2
14487	0.0930233	AA	0.860465	GG	0.116279	0.883721	NW_011794293.1_167687	0.00526316	0.942166	rna68	LOC105195190	putative fatty acyl-CoA reductase CG5065 isoform X2
14493	0.116279	GG	0.883721	AA	0.116279	0.883721	NW_011794293.1_167844	0	1	rna68	LOC105195190	putative fatty acyl-CoA reductase CG5065 isoform X2
14499	0.0697674	GG	0.883721	TT	0.116279	0.883721	NW_011794293.1_168319	0.0186047	0.891506	rna68	LOC105195190	putative fatty acyl-CoA reductase CG5065 isoform X2
14500	0.0697674	GG	0.860465	AA	0.116279	0.883721	NW_011794293.1_168390	0.0192166	0.889747	rna68	LOC105195190	putative fatty acyl-CoA reductase CG5065 isoform X2
14501	0.0930233	TT	0.883721	CC	0.116279	0.883721	NW_011794293.1_168460	0.00465116	0.945627	rna68	LOC105195190	putative fatty acyl-CoA reductase CG5065 isoform X2
14504	0.116279	TT	0.883721	CC	0.116279	0.883721	NW_011794293.1_168576	0	1	rna68	LOC105195190	putative fatty acyl-CoA reductase CG5065 isoform X2
14505	0.0930233	TT	0.837209	CC	0.116279	0.883721	NW_011794293.1_168643	0.00709914	0.932853	rna68	LOC105195190	putative fatty acyl-CoA reductase CG5065 isoform X2
14506	0.0930233	CC	0.837209	TT	0.116279	0.883721	NW_011794293.1_168646	0.00709914	0.932853	rna68	LOC105195190	putative fatty acyl-CoA reductase CG5065 isoform X2
14534	0.0697674	GG	0.860465	TT	0.116279	0.883721	NW_011794293.1_172190	0.0192166	0.889747	rna68	LOC105195190	putative fatty acyl-CoA reductase CG5065 isoform X2
14535	0.0930233	GG	0.883721	AA	0.116279	0.883721	NW_011794293.1_172244	0.00465116	0.945627	rna68	LOC105195190	putative fatty acyl-CoA reductase CG5065 isoform X2
14536	0.0930233	CC	0.860465	TT	0.116279	0.883721	NW_011794293.1_172319	0.00526316	0.942166	rna68	LOC105195190	putative fatty acyl-CoA reductase CG5065 isoform X2
14599	0.116279	TT	0.883721	CC	0.116279	0.883721	NW_011794293.1_179197	0	1	rna67	LOC105195190	putative fatty acyl-CoA reductase CG5065 isoform X1
14638	0.116279	AA	0.883721	GG	0.116279	0.883721	NW_011794293.1_181299	0	1	rna67	LOC105195190	putative fatty acyl-CoA reductase CG5065 isoform X1
14639	0.116279	CC	0.883721	TT	0.116279	0.883721	NW_011794293.1_181300	0	1	rna67	LOC105195190	putative fatty acyl-CoA reductase CG5065 isoform X1
14807	0.0697674	TC	0.883721	TT	0.116279	0.883721	NW_011794293.1_192700	0.0186047	0.891506	rna69	LOC105195515	putative fatty acyl-CoA reductase CG5065
14808	0.0697674	AG	0.883721	AA	0.116279	0.883721	NW_011794293.1_192731	0.0186047	0.891506	rna69	LOC105195515	putative fatty acyl-CoA reductase CG5065
14809	0.116279	GG	0.883721	AA	0.116279	0.883721	NW_011794293.1_192910	0	1	rna69	LOC105195515	putative fatty acyl-CoA reductase CG5065
14810	0.116279	CC	0.534884	TT	0.116279	0.883721	NW_011794293.1_192912	0.137699	0.710579	rna69	LOC105195515	putative fatty acyl-CoA reductase CG5065
14829	0.0697674	TC	0.883721	TT	0.116279	0.883721	NW_011794293.1_194345	0.0186047	0.891506	rna69	LOC105195515	putative fatty acyl-CoA reductase CG5065
14830	0.0930233	GG	0.860465	AA	0.116279	0.883721	NW_011794293.1_194361	0.00526316	0.942166	rna69	LOC105195515	putative fatty acyl-CoA reductase CG5065
14831	0.0697674	TT	0.860465	CC	0.116279	0.883721	NW_011794293.1_194399	0.0192166	0.889747	rna69	LOC105195515	putative fatty acyl-CoA reductase CG5065
14833	0.0930233	CC	0.44186	TT	0.116279	0.883721	NW_011794293.1_194545	0.225581	0.63482	rna69	LOC105195515	putative fatty acyl-CoA reductase CG5065
14834	0.0697674	GA	0.883721	GG	0.116279	0.883721	NW_011794293.1_194577	0.0186047	0.891506	rna69	LOC105195515	putative fatty acyl-CoA reductase CG5065
14836	0.0697674	CT	0.883721	CC	0.116279	0.883721	NW_011794293.1_194674	0.0186047	0.891506	rna69	LOC105195515	putative fatty acyl-CoA reductase CG5065
14837	0.0930233	CT	0.860465	CC	0.116279	0.883721	NW_011794293.1_194735	0.00526316	0.942166	rna69	LOC105195515	putative fatty acyl-CoA reductase CG5065
14838	0.0930233	CG	0.860465	CC	0.116279	0.883721	NW_011794293.1_194747	0.00526316	0.942166	rna69	LOC105195515	putative fatty acyl-CoA reductase CG5065
14839	0.0930233	GA	0.860465	GG	0.116279	0.883721	NW_011794293.1_194748	0.00526316	0.942166	rna69	LOC105195515	putative fatty acyl-CoA reductase CG5065
14840	0.0930233	CT	0.860465	CC	0.116279	0.883721	NW_011794293.1_194764	0.00526316	0.942166	rna69	LOC105195515	putative fatty acyl-CoA reductase CG5065
14841	0.0930233	CT	0.883721	CC	0.116279	0.883721	NW_011794293.1_194779	0.00465116	0.945627	rna69	LOC105195515	putative fatty acyl-CoA reductase CG5065
14857	0.116279	TT	0.883721	CC	0.116279	0.883721	NW_011794293.1_195791	0	1	rna69	LOC105195515	putative fatty acyl-CoA reductase CG5065
14858	0.116279	TT	0.883721	CC	0.116279	0.883721	NW_011794293.1_195803	0	1	rna69	LOC105195515	putative fatty acyl-CoA reductase CG5065
14859	0.116279	TT	0.883721	AA	0.116279	0.883721	NW_011794293.1_195819	0	1	rna69	LOC105195515	putative fatty acyl-CoA reductase CG5065
14860	0.116279	GG	0.883721	AA	0.116279	0.883721	NW_011794293.1_195828	0	1	rna69	LOC105195515	putative fatty acyl-CoA reductase CG5065
14861	0.0930233	AA	0.883721	GG	0.116279	0.883721	NW_011794293.1_195913	0.00465116	0.945627	rna69	LOC105195515	putative fatty acyl-CoA reductase CG5065
14887	0.116279	CC	0.488372	TT	0.116279	0.883721	NW_011794293.1_198220	0.176867	0.67408	rna69	LOC105195515	putative fatty acyl-CoA reductase CG5065
14888	0.116279	AA	0.883721	GG	0.116279	0.883721	NW_011794293.1_198222	0	1	rna69	LOC105195515	putative fatty acyl-CoA reductase CG5065
14889	0.116279	CC	0.488372	TT	0.116279	0.883721	NW_011794293.1_198227	0.176867	0.67408	rna69	LOC105195515	putative fatty acyl-CoA reductase CG5065
14890	0.116279	AA	0.488372	GG	0.116279	0.883721	NW_011794293.1_198256	0.176867	0.67408	rna69	LOC105195515	putative fatty acyl-CoA reductase CG5065
16983	0.116279	CC	0.837209	TT	0.116279	0.883721	NW_011794306.1_3422	0.00244798	0.960539	rna70	LOC105195669	proteasome activator complex subunit 4A-like
16984	0.116279	TT	0.837209	AA	0.116279	0.883721	NW_011794306.1_3440	0.00244798	0.960539	rna70	LOC105195669	proteasome activator complex subunit 4A-like
16986	0.116279	GG	0.883721	AA	0.116279	0.883721	NW_011794306.1_3931	0	1	rna70	LOC105195669	proteasome activator complex subunit 4A-like
16987	0.116279	TT	0.860465	CC	0.116279	0.883721	NW_011794306.1_4076	0.000611995	0.980264	rna70	LOC105195669	proteasome activator complex subunit 4A-like
16988	0.0930233	CC	0.767442	TT	0.116279	0.883721	NW_011794306.1_4100	0.019951	0.887674	rna70	LOC105195669	proteasome activator complex subunit 4A-like
16989	0.0930233	GG	0.883721	AA	0.116279	0.883721	NW_011794306.1_4196	0.00465116	0.945627	rna70	LOC105195669	proteasome activator complex subunit 4A-like
16990	0.0697674	TT	0.883721	CC	0.116279	0.883721	NW_011794306.1_4238	0.0186047	0.891506	rna70	LOC105195669	proteasome activator complex subunit 4A-like
16991	0.0930233	AA	0.860465	GG	0.116279	0.883721	NW_011794306.1_4296	0.00526316	0.942166	rna70	LOC105195669	proteasome activator complex subunit 4A-like
16992	0.116279	GG	0.883721	TT	0.116279	0.883721	NW_011794306.1_4341	0	1	rna70	LOC105195669	proteasome activator complex subunit 4A-like
16993	0.116279	AA	0.883721	GG	0.116279	0.883721	NW_011794306.1_4412	0	1	rna70	LOC105195669	proteasome activator complex subunit 4A-like
16994	0.0930233	AA	0.860465	GG	0.116279	0.883721	NW_011794306.1_4460	0.00526316	0.942166	rna70	LOC105195669	proteasome activator complex subunit 4A-like
16995	0.0930233	AA	0.883721	GG	0.116279	0.883721	NW_011794306.1_4478	0.00465116	0.945627	rna70	LOC105195669	proteasome activator complex subunit 4A-like
16996	0.0930233	TT	0.883721	CC	0.116279	0.883721	NW_011794306.1_4625	0.00465116	0.945627	rna70	LOC105195669	proteasome activator complex subunit 4A-like
16997	0.0697674	GG	0.883721	AA	0.116279	0.883721	NW_011794306.1_4812	0.0186047	0.891506	rna70	LOC105195669	proteasome activator complex subunit 4A-like
17103	0.0930233	TT	0.883721	CC	0.116279	0.883721	NW_011794306.1_10891	0.00465116	0.945627	rna70	LOC105195669	proteasome activator complex subunit 4A-like
17104	0.0930233	CC	0.883721	TT	0.116279	0.883721	NW_011794306.1_11091	0.00465116	0.945627	rna70	LOC105195669	proteasome activator complex subunit 4A-like
17105	0.116279	TT	0.883721	CC	0.116279	0.883721	NW_011794306.1_11134	0	1	rna70	LOC105195669	proteasome activator complex subunit 4A-like
17106	0.0930233	CC	0.883721	TT	0.116279	0.883721	NW_011794306.1_11212	0.00465116	0.945627	rna70	LOC105195669	proteasome activator complex subunit 4A-like
17107	0.0930233	AA	0.883721	GG	0.116279	0.883721	NW_011794306.1_11240	0.00465116	0.945627	rna70	LOC105195669	proteasome activator complex subunit 4A-like
17191	0.0930233	CC	0.883721	TT	0.116279	0.883721	NW_011794306.1_15841	0.00465116	0.945627	rna70	LOC105195669	proteasome activator complex subunit 4A-like
17192	0.116279	TT	0.883721	CC	0.116279	0.883721	NW_011794306.1_16066	0	1	rna70	LOC105195669	proteasome activator complex subunit 4A-like
17266	0.0930233	AA	0.883721	GG	0.116279	0.883721	NW_011794306.1_19733	0.00465116	0.945627	rna70	LOC105195669	proteasome activator complex subunit 4A-like
17267	0.116279	TT	0.883721	CC	0.116279	0.883721	NW_011794306.1_19769	0	1	rna70	LOC105195669	proteasome activator complex subunit 4A-like
17269	0.0697674	CC	0.883721	TT	0.116279	0.883721	NW_011794306.1_20128	0.0186047	0.891506	rna70	LOC105195669	proteasome activator complex subunit 4A-like
17270	0.0930233	TT	0.883721	CC	0.116279	0.883721	NW_011794306.1_20153	0.00465116	0.945627	rna70	LOC105195669	proteasome activator complex subunit 4A-like
17271	0.0930233	CC	0.883721	TT	0.116279	0.883721	NW_011794306.1_20173	0.00465116	0.945627	rna70	LOC105195669	proteasome activator complex subunit 4A-like
17272	0.0697674	TT	0.883721	CC	0.116279	0.883721	NW_011794306.1_20242	0.0186047	0.891506	rna70	LOC105195669	proteasome activator complex subunit 4A-like
17275	0.0930233	TT	0.883721	CC	0.116279	0.883721	NW_011794306.1_20514	0.00465116	0.945627	rna70	LOC105195669	proteasome activator complex subunit 4A-like
17276	0.0697674	CC	0.883721	TT	0.116279	0.883721	NW_011794306.1_20551	0.0186047	0.891506	rna70	LOC105195669	proteasome activator complex subunit 4A-like
17277	0.0930233	TT	0.883721	CC	0.116279	0.883721	NW_011794306.1_20570	0.00465116	0.945627	rna70	LOC105195669	proteasome activator complex subunit 4A-like
17278	0.0930233	CC	0.883721	TT	0.116279	0.883721	NW_011794306.1_20621	0.00465116	0.945627	rna70	LOC105195669	proteasome activator complex subunit 4A-like
17279	0.0930233	AA	0.883721	TT	0.116279	0.883721	NW_011794306.1_20677	0.00465116	0.945627	rna70	LOC105195669	proteasome activator complex subunit 4A-like
17280	0.0930233	GG	0.883721	CC	0.116279	0.883721	NW_011794306.1_20679	0.00465116	0.945627	rna70	LOC105195669	proteasome activator complex subunit 4A-like
17281	0.0930233	CC	0.883721	TT	0.116279	0.883721	NW_011794306.1_20695	0.00465116	0.945627	rna70	LOC105195669	proteasome activator complex subunit 4A-like
17282	0.116279	GG	0.883721	AA	0.116279	0.883721	NW_011794306.1_20762	0	1	rna70	LOC105195669	proteasome activator complex subunit 4A-like
17283	0.116279	GG	0.860465	AA	0.116279	0.883721	NW_011794306.1_20777	0.000611995	0.980264	rna70	LOC105195669	proteasome activator complex subunit 4A-like
17284	0.116279	TT	0.883721	CC	0.116279	0.883721	NW_011794306.1_20837	0	1	rna70	LOC105195669	proteasome activator complex subunit 4A-like
17299	0.0930233	TT	0.883721	CC	0.116279	0.883721	NW_011794306.1_21867	0.00465116	0.945627	rna70	LOC105195669	proteasome activator complex subunit 4A-like
17300	0.116279	TT	0.883721	CC	0.116279	0.883721	NW_011794306.1_21898	0	1	rna70	LOC105195669	proteasome activator complex subunit 4A-like
17301	0.116279	TT	0.883721	AA	0.116279	0.883721	NW_011794306.1_21906	0	1	rna70	LOC105195669	proteasome activator complex subunit 4A-like
17302	0.0930233	TT	0.883721	CC	0.116279	0.883721	NW_011794306.1_21934	0.00465116	0.945627	rna70	LOC105195669	proteasome activator complex subunit 4A-like
17303	0.0930233	TT	0.883721	CC	0.116279	0.883721	NW_011794306.1_21954	0.00465116	0.945627	rna70	LOC105195669	proteasome activator complex subunit 4A-like
17304	0.0930233	GG	0.883721	AA	0.116279	0.883721	NW_011794306.1_22049	0.00465116	0.945627	rna70	LOC105195669	proteasome activator complex subunit 4A-like
17305	0.0697674	GG	0.883721	AA	0.116279	0.883721	NW_011794306.1_22075	0.0186047	0.891506	rna70	LOC105195669	proteasome activator complex subunit 4A-like
17306	0.0697674	CC	0.883721	TT	0.116279	0.883721	NW_011794306.1_22078	0.0186047	0.891506	rna70	LOC105195669	proteasome activator complex subunit 4A-like
17307	0.0697674	CC	0.883721	TT	0.116279	0.883721	NW_011794306.1_22178	0.0186047	0.891506	rna70	LOC105195669	proteasome activator complex subunit 4A-like
17308	0.0697674	TT	0.883721	CC	0.116279	0.883721	NW_011794306.1_22197	0.0186047	0.891506	rna70	LOC105195669	proteasome activator complex subunit 4A-like
17711	0.0697674	TT	0.883721	CC	0.116279	0.883721	NW_011794316.1_9207	0.0186047	0.891506	rna71	LOC105195815	probable G-protein coupled receptor CG31760
17817	0.116279	TT	0.883721	CC	0.116279	0.883721	NW_011794316.1_14844	0	1	rna71	LOC105195815	probable G-protein coupled receptor CG31760
17824	0.0930233	AA	0.860465	CC	0.116279	0.883721	NW_011794316.1_15439	0.00526316	0.942166	rna71	LOC105195815	probable G-protein coupled receptor CG31760
17830	0.0930233	TT	0.883721	CC	0.116279	0.883721	NW_011794316.1_15955	0.00465116	0.945627	rna71	LOC105195815	probable G-protein coupled receptor CG31760
17833	0.116279	GG	0.860465	AA	0.116279	0.883721	NW_011794316.1_16303	0.000611995	0.980264	rna71	LOC105195815	probable G-protein coupled receptor CG31760
17834	0.0697674	TT	0.883721	CC	0.116279	0.883721	NW_011794316.1_16447	0.0186047	0.891506	rna71	LOC105195815	probable G-protein coupled receptor CG31760
17968	0.0697674	CC	0.883721	TT	0.116279	0.883721	NW_011794319.1_747	0.0186047	0.891506	rna72	LOC105195902	putative uncharacterized protein DDB_G0271606
17972	0.116279	CC	0.837209	GG	0.116279	0.883721	NW_011794319.1_967	0.00244798	0.960539	rna72	LOC105195902	putative uncharacterized protein DDB_G0271606
17973	0.0930233	CC	0.55814	TT	0.116279	0.883721	NW_011794319.1_991	0.124602	0.724096	rna72	LOC105195902	putative uncharacterized protein DDB_G0271606
17974	0.0930233	CC	0.883721	TT	0.116279	0.883721	NW_011794319.1_1027	0.00465116	0.945627	rna72	LOC105195902	putative uncharacterized protein DDB_G0271606
17975	0.0697674	GG	0.883721	AA	0.116279	0.883721	NW_011794319.1_1120	0.0186047	0.891506	rna72	LOC105195902	putative uncharacterized protein DDB_G0271606
17979	0.0697674	GG	0.860465	AA	0.116279	0.883721	NW_011794319.1_2150	0.0192166	0.889747	rna72	LOC105195902	putative uncharacterized protein DDB_G0271606
17980	0.116279	CC	0.883721	TT	0.116279	0.883721	NW_011794319.1_2297	0	1	rna72	LOC105195902	putative uncharacterized protein DDB_G0271606
17981	0.116279	CC	0.883721	TT	0.116279	0.883721	NW_011794319.1_2324	0	1	rna72	LOC105195902	putative uncharacterized protein DDB_G0271606
17984	0.0697674	AA	0.883721	GG	0.116279	0.883721	NW_011794319.1_2746	0.0186047	0.891506	rna72	LOC105195902	putative uncharacterized protein DDB_G0271606
17986	0.0930233	TT	0.883721	CC	0.116279	0.883721	NW_011794319.1_2787	0.00465116	0.945627	rna72	LOC105195902	putative uncharacterized protein DDB_G0271606
17989	0.116279	GG	0.883721	AA	0.116279	0.883721	NW_011794319.1_2951	0	1	rna72	LOC105195902	putative uncharacterized protein DDB_G0271606
18838	0.0930233	AA	0.790698	GG	0.116279	0.883721	NW_011794344.1_94	0.0144431	0.904341	rna73	LOC105196047	LOW QUALITY PROTEIN: uncharacterized protein LOC105196047
18839	0.0930233	CC	0.860465	TT	0.116279	0.883721	NW_011794344.1_136	0.00526316	0.942166	rna73	LOC105196047	LOW QUALITY PROTEIN: uncharacterized protein LOC105196047
18844	0.116279	GG	0.837209	TT	0.116279	0.883721	NW_011794344.1_409	0.00244798	0.960539	rna73	LOC105196047	LOW QUALITY PROTEIN: uncharacterized protein LOC105196047
18845	0.116279	AA	0.883721	GG	0.116279	0.883721	NW_011794344.1_454	0	1	rna73	LOC105196047	LOW QUALITY PROTEIN: uncharacterized protein LOC105196047
18846	0.116279	TT	0.883721	CC	0.116279	0.883721	NW_011794344.1_559	0	1	rna73	LOC105196047	LOW QUALITY PROTEIN: uncharacterized protein LOC105196047
18852	0.0697674	GG	0.790698	AA	0.116279	0.883721	NW_011794344.1_1541	0.0283966	0.86618	rna73	LOC105196047	LOW QUALITY PROTEIN: uncharacterized protein LOC105196047
18853	0.116279	TT	0.860465	CC	0.116279	0.883721	NW_011794344.1_1550	0.000611995	0.980264	rna73	LOC105196047	LOW QUALITY PROTEIN: uncharacterized protein LOC105196047
19066	0.0697674	TT	0.883721	GG	0.116279	0.883721	NW_011794351.1_940	0.0186047	0.891506	rna74	LOC105196129	uncharacterized protein DDB_G0271670-like
19070	0.0697674	AA	0.860465	GG	0.116279	0.883721	NW_011794351.1_1426	0.0192166	0.889747	rna74	LOC105196129	uncharacterized protein DDB_G0271670-like
19187	0.0930233	TT	0.860465	GG	0.116279	0.883721	NW_011794353.1_1158	0.00526316	0.942166	rna75	LOC105196206	sodium bicarbonate cotransporter 3-like
19188	0.0930233	AA	0.883721	GG	0.116279	0.883721	NW_011794353.1_1380	0.00465116	0.945627	rna75	LOC105196206	sodium bicarbonate cotransporter 3-like
19191	0.0697674	AA	0.883721	CC	0.116279	0.883721	NW_011794353.1_1594	0.0186047	0.891506	rna75	LOC105196206	sodium bicarbonate cotransporter 3-like
19192	0.0697674	CC	0.883721	AA	0.116279	0.883721	NW_011794353.1_1632	0.0186047	0.891506	rna75	LOC105196206	sodium bicarbonate cotransporter 3-like
19193	0.0930233	TT	0.44186	CC	0.116279	0.883721	NW_011794353.1_1775	0.225581	0.63482	rna75	LOC105196206	sodium bicarbonate cotransporter 3-like
19258	0.0697674	TT	0.837209	AA	0.116279	0.883721	NW_011794356.1_816	0.0210526	0.884636	rna76	LOC105196292	lysophospholipid acyltransferase 2-like
19267	0.0930233	AA	0.883721	GG	0.116279	0.883721	NW_011794356.1_1555	0.00465116	0.945627	rna76	LOC105196292	lysophospholipid acyltransferase 2-like
19268	0.0930233	CC	0.883721	AA	0.116279	0.883721	NW_011794356.1_1559	0.00465116	0.945627	rna76	LOC105196292	lysophospholipid acyltransferase 2-like
19274	0.0930233	AA	0.883721	GG	0.116279	0.883721	NW_011794356.1_1875	0.00465116	0.945627	rna76	LOC105196292	lysophospholipid acyltransferase 2-like
19278	0.116279	AA	0.883721	GG	0.116279	0.883721	NW_011794356.1_2050	0	1	rna76	LOC105196292	lysophospholipid acyltransferase 2-like
19282	0.0697674	AA	0.860465	GG	0.116279	0.883721	NW_011794356.1_2470	0.0192166	0.889747	rna76	LOC105196292	lysophospholipid acyltransferase 2-like
19283	0.116279	TT	0.860465	CC	0.116279	0.883721	NW_011794356.1_2556	0.000611995	0.980264	rna76	LOC105196292	lysophospholipid acyltransferase 2-like
19287	0.0465116	GG	0.813953	TT	0.116279	0.883721	NW_011794356.1_3074	0.0473684	0.827707	rna76	LOC105196292	lysophospholipid acyltransferase 2-like
19288	0.0697674	GG	0.860465	AA	0.116279	0.883721	NW_011794356.1_3082	0.0192166	0.889747	rna76	LOC105196292	lysophospholipid acyltransferase 2-like
19324	0.0930233	TT	0.883721	CC	0.116279	0.883721	NW_011794358.1_338	0.00465116	0.945627	rna77	LOC105196345	uncharacterized protein LOC105196345
19325	0.0930233	CC	0.883721	TT	0.116279	0.883721	NW_011794358.1_350	0.00465116	0.945627	rna77	LOC105196345	uncharacterized protein LOC105196345
19326	0.0930233	AA	0.883721	GG	0.116279	0.883721	NW_011794358.1_359	0.00465116	0.945627	rna77	LOC105196345	uncharacterized protein LOC105196345
19327	0.116279	GG	0.883721	AA	0.116279	0.883721	NW_011794358.1_422	0	1	rna77	LOC105196345	uncharacterized protein LOC105196345
19328	0.0930233	AA	0.883721	GG	0.116279	0.883721	NW_011794358.1_431	0.00465116	0.945627	rna77	LOC105196345	uncharacterized protein LOC105196345
19333	0.0930233	TT	0.860465	CC	0.116279	0.883721	NW_011794358.1_745	0.00526316	0.942166	rna77	LOC105196345	uncharacterized protein LOC105196345
19334	0.0930233	AA	0.883721	GG	0.116279	0.883721	NW_011794358.1_788	0.00465116	0.945627	rna77	LOC105196345	uncharacterized protein LOC105196345
19335	0.0930233	AA	0.883721	GG	0.116279	0.883721	NW_011794358.1_814	0.00465116	0.945627	rna77	LOC105196345	uncharacterized protein LOC105196345
19336	0.0930233	GG	0.883721	AA	0.116279	0.883721	NW_011794358.1_851	0.00465116	0.945627	rna77	LOC105196345	uncharacterized protein LOC105196345
19337	0.116279	AA	0.883721	GG	0.116279	0.883721	NW_011794358.1_927	0	1	rna77	LOC105196345	uncharacterized protein LOC105196345
19338	0.116279	AA	0.860465	GG	0.116279	0.883721	NW_011794358.1_1059	0.000611995	0.980264	rna77	LOC105196345	uncharacterized protein LOC105196345
19339	0.116279	CC	0.860465	TT	0.116279	0.883721	NW_011794358.1_1084	0.000611995	0.980264	rna77	LOC105196345	uncharacterized protein LOC105196345
19340	0.0930233	TT	0.860465	CC	0.116279	0.883721	NW_011794358.1_1151	0.00526316	0.942166	rna77	LOC105196345	uncharacterized protein LOC105196345
19364	0.116279	CC	0.883721	TT	0.116279	0.883721	NW_011794358.1_3405	0	1	rna78	LOC105196427	uncharacterized protein LOC105196427
19365	0.0697674	AA	0.860465	GG	0.116279	0.883721	NW_011794358.1_3683	0.0192166	0.889747	rna78	LOC105196427	uncharacterized protein LOC105196427
19366	0.0697674	AA	0.883721	GG	0.116279	0.883721	NW_011794358.1_3725	0.0186047	0.891506	rna78	LOC105196427	uncharacterized protein LOC105196427
19367	0.0930233	CC	0.883721	TT	0.116279	0.883721	NW_011794358.1_3837	0.00465116	0.945627	rna78	LOC105196427	uncharacterized protein LOC105196427
19369	0.116279	GG	0.883721	TT	0.116279	0.883721	NW_011794358.1_4025	0	1	rna78	LOC105196427	uncharacterized protein LOC105196427
19370	0.116279	TT	0.860465	AA	0.116279	0.883721	NW_011794358.1_4028	0.000611995	0.980264	rna78	LOC105196427	uncharacterized protein LOC105196427
19377	0.0930233	AA	0.883721	CC	0.116279	0.883721	NW_011794359.1_991	0.00465116	0.945627	rna79	LOC105196509	peroxisomal membrane protein PEX13
19378	0.0930233	TT	0.883721	CC	0.116279	0.883721	NW_011794359.1_1006	0.00465116	0.945627	rna79	LOC105196509	peroxisomal membrane protein PEX13
19379	0.116279	GG	0.72093	TT	0.116279	0.883721	NW_011794359.1_1017	0.0299878	0.862518	rna79	LOC105196509	peroxisomal membrane protein PEX13
19380	0.116279	CC	0.697674	TT	0.116279	0.883721	NW_011794359.1_1086	0.0391677	0.843117	rna79	LOC105196509	peroxisomal membrane protein PEX13
19382	0.0697674	CC	0.72093	TT	0.116279	0.883721	NW_011794359.1_1309	0.0485924	0.825531	rna79	LOC105196509	peroxisomal membrane protein PEX13
19385	0.116279	CC	0.72093	GG	0.116279	0.883721	NW_011794359.1_1836	0.0299878	0.862518	rna79	LOC105196509	peroxisomal membrane protein PEX13
19386	0.116279	AA	0.883721	GG	0.116279	0.883721	NW_011794359.1_1838	0	1	rna79	LOC105196509	peroxisomal membrane protein PEX13
19512	0.0697674	CC	0.883721	TT	0.116279	0.883721	NW_011794360.1_18479	0.0186047	0.891506	rna81	LOC105196585	scavenger receptor class B member 1
19513	0.0697674	AA	0.883721	GG	0.116279	0.883721	NW_011794360.1_18485	0.0186047	0.891506	rna81	LOC105196585	scavenger receptor class B member 1
19899	0.0697674	CC	0.883721	AA	0.116279	0.883721	NW_011794360.1_41492	0.0186047	0.891506	rna81	LOC105196585	scavenger receptor class B member 1
19901	0.0930233	TT	0.883721	CC	0.116279	0.883721	NW_011794360.1_41993	0.00465116	0.945627	rna81	LOC105196585	scavenger receptor class B member 1
19902	0.116279	CC	0.883721	TT	0.116279	0.883721	NW_011794360.1_42055	0	1	rna81	LOC105196585	scavenger receptor class B member 1
19907	0.0930233	AA	0.860465	TT	0.116279	0.883721	NW_011794360.1_42278	0.00526316	0.942166	rna81	LOC105196585	scavenger receptor class B member 1
19908	0.0930233	TT	0.883721	CC	0.116279	0.883721	NW_011794360.1_42298	0.00465116	0.945627	rna81	LOC105196585	scavenger receptor class B member 1
19914	0.116279	GG	0.883721	AA	0.116279	0.883721	NW_011794360.1_42992	0	1	rna81	LOC105196585	scavenger receptor class B member 1
19915	0.0930233	GG	0.883721	TT	0.116279	0.883721	NW_011794360.1_43019	0.00465116	0.945627	rna81	LOC105196585	scavenger receptor class B member 1
19917	0.0697674	AA	0.860465	GG	0.116279	0.883721	NW_011794360.1_43366	0.0192166	0.889747	rna81	LOC105196585	scavenger receptor class B member 1
19918	0.0697674	TT	0.860465	CC	0.116279	0.883721	NW_011794360.1_43411	0.0192166	0.889747	rna81	LOC105196585	scavenger receptor class B member 1
19919	0.0697674	GG	0.883721	AA	0.116279	0.883721	NW_011794360.1_43445	0.0186047	0.891506	rna81	LOC105196585	scavenger receptor class B member 1
19920	0.0697674	CC	0.883721	TT	0.116279	0.883721	NW_011794360.1_43465	0.0186047	0.891506	rna81	LOC105196585	scavenger receptor class B member 1
19921	0.0697674	CC	0.790698	TT	0.116279	0.883721	NW_011794360.1_43477	0.0283966	0.86618	rna81	LOC105196585	scavenger receptor class B member 1
19922	0.0697674	AA	0.883721	GG	0.116279	0.883721	NW_011794360.1_43483	0.0186047	0.891506	rna81	LOC105196585	scavenger receptor class B member 1
19923	0.0697674	CC	0.883721	TT	0.116279	0.883721	NW_011794360.1_43489	0.0186047	0.891506	rna81	LOC105196585	scavenger receptor class B member 1
19925	0.116279	TT	0.860465	CC	0.116279	0.883721	NW_011794360.1_43631	0.000611995	0.980264	rna81	LOC105196585	scavenger receptor class B member 1
19926	0.0697674	TT	0.883721	CC	0.116279	0.883721	NW_011794360.1_43699	0.0186047	0.891506	rna81	LOC105196585	scavenger receptor class B member 1
19938	0.116279	TT	0.883721	CC	0.116279	0.883721	NW_011794360.1_44299	0	1	rna81	LOC105196585	scavenger receptor class B member 1
19939	0.116279	CC	0.883721	TT	0.116279	0.883721	NW_011794360.1_44312	0	1	rna81	LOC105196585	scavenger receptor class B member 1
19940	0.116279	GG	0.860465	AA	0.116279	0.883721	NW_011794360.1_44391	0.000611995	0.980264	rna81	LOC105196585	scavenger receptor class B member 1
19941	0.0930233	CC	0.883721	TT	0.116279	0.883721	NW_011794360.1_44448	0.00465116	0.945627	rna81	LOC105196585	scavenger receptor class B member 1
19942	0.116279	AA	0.883721	CC	0.116279	0.883721	NW_011794360.1_44650	0	1	rna81	LOC105196585	scavenger receptor class B member 1
19993	0.0697674	TT	0.883721	CC	0.116279	0.883721	NW_011794360.1_47829	0.0186047	0.891506	rna82	LOC105196720	X-linked retinitis pigmentosa GTPase regulator-like
19996	0.116279	CC	0.883721	TT	0.116279	0.883721	NW_011794360.1_48123	0	1	rna82	LOC105196720	X-linked retinitis pigmentosa GTPase regulator-like
19997	0.0697674	TT	0.511628	CC	0.116279	0.883721	NW_011794360.1_48303	0.175275	0.675465	rna82	LOC105196720	X-linked retinitis pigmentosa GTPase regulator-like
20000	0.116279	TT	0.883721	CC	0.116279	0.883721	NW_011794360.1_48425	0	1	rna82	LOC105196720	X-linked retinitis pigmentosa GTPase regulator-like
20001	0.116279	AA	0.883721	GG	0.116279	0.883721	NW_011794360.1_48486	0	1	rna82	LOC105196720	X-linked retinitis pigmentosa GTPase regulator-like
20003	0.0930233	GG	0.860465	AA	0.116279	0.883721	NW_011794360.1_48535	0.00526316	0.942166	rna82	LOC105196720	X-linked retinitis pigmentosa GTPase regulator-like
20004	0.116279	AA	0.860465	GG	0.116279	0.883721	NW_011794360.1_48669	0.000611995	0.980264	rna82	LOC105196720	X-linked retinitis pigmentosa GTPase regulator-like
20006	0.116279	GG	0.860465	AA	0.116279	0.883721	NW_011794360.1_49177	0.000611995	0.980264	rna82	LOC105196720	X-linked retinitis pigmentosa GTPase regulator-like
20010	0.0930233	GG	0.883721	AA	0.116279	0.883721	NW_011794360.1_49288	0.00465116	0.945627	rna82	LOC105196720	X-linked retinitis pigmentosa GTPase regulator-like
20013	0.0930233	TT	0.860465	GG	0.116279	0.883721	NW_011794360.1_49673	0.00526316	0.942166	rna82	LOC105196720	X-linked retinitis pigmentosa GTPase regulator-like
20014	0.116279	CC	0.837209	TT	0.116279	0.883721	NW_011794360.1_49729	0.00244798	0.960539	rna82	LOC105196720	X-linked retinitis pigmentosa GTPase regulator-like
20015	0.116279	AA	0.837209	GG	0.116279	0.883721	NW_011794360.1_49753	0.00244798	0.960539	rna82	LOC105196720	X-linked retinitis pigmentosa GTPase regulator-like
20030	0.0697674	TT	0.883721	CC	0.116279	0.883721	NW_011794360.1_50929	0.0186047	0.891506	rna82	LOC105196720	X-linked retinitis pigmentosa GTPase regulator-like
20051	0.0697674	AA	0.883721	GG	0.116279	0.883721	NW_011794360.1_52133	0.0186047	0.891506	rna82	LOC105196720	X-linked retinitis pigmentosa GTPase regulator-like
20052	0.0930233	AA	0.883721	GG	0.116279	0.883721	NW_011794360.1_52148	0.00465116	0.945627	rna82	LOC105196720	X-linked retinitis pigmentosa GTPase regulator-like
20188	0.0930233	TT	0.883721	CC	0.116279	0.883721	NW_011794360.1_66274	0.00465116	0.945627	rna83	LOC105204963	HIV Tat-specific factor 1-like
20262	0.0697674	AA	0.860465	GG	0.116279	0.883721	NW_011794360.1_72826	0.0192166	0.889747	rna83	LOC105204963	HIV Tat-specific factor 1-like
20283	0.0697674	GG	0.511628	AA	0.116279	0.883721	NW_011794360.1_74776	0.175275	0.675465	rna83	LOC105204963	HIV Tat-specific factor 1-like
20295	0.116279	GG	0.837209	TT	0.116279	0.883721	NW_011794360.1_76667	0.00244798	0.960539	rna83	LOC105204963	HIV Tat-specific factor 1-like
20314	0.116279	GG	0.790698	AA	0.116279	0.883721	NW_011794360.1_79582	0.00979192	0.921175	rna84	LOC105196795	uncharacterized protein LOC105196795
20315	0.0465116	GA	0.860465	GG	0.116279	0.883721	NW_011794360.1_81145	0.0424725	0.836722	rna84	LOC105196795	uncharacterized protein LOC105196795
20316	0.0697674	CT	0.860465	CC	0.116279	0.883721	NW_011794360.1_81158	0.0192166	0.889747	rna84	LOC105196795	uncharacterized protein LOC105196795
20317	0.0697674	CT	0.860465	CC	0.116279	0.883721	NW_011794360.1_81159	0.0192166	0.889747	rna84	LOC105196795	uncharacterized protein LOC105196795
20318	0.0697674	CC	0.883721	TT	0.116279	0.883721	NW_011794360.1_81264	0.0186047	0.891506	rna84	LOC105196795	uncharacterized protein LOC105196795
20346	0.116279	CC	0.883721	TT	0.116279	0.883721	NW_011794360.1_85287	0	1	rna85	LOC105196875	uncharacterized protein LOC105196875
20347	0.0930233	TT	0.883721	CC	0.116279	0.883721	NW_011794360.1_85530	0.00465116	0.945627	rna85	LOC105196875	uncharacterized protein LOC105196875
20377	0.0930233	CC	0.860465	TT	0.116279	0.883721	NW_011794360.1_88638	0.00526316	0.942166	rna89	LOC105196964	protein vestigial isoform X4
20689	0.116279	AA	0.813953	GG	0.116279	0.883721	NW_011794360.1_121016	0.00550796	0.940839	rna89	LOC105196964	protein vestigial isoform X4
20980	0.0930233	GG	0.860465	AA	0.116279	0.883721	NW_011794360.1_152402	0.00526316	0.942166	rna92	LOC105197245	uncharacterized protein LOC105197245 isoform X1
21000	0.0697674	TT	0.860465	CC	0.116279	0.883721	NW_011794360.1_153982	0.0192166	0.889747	rna92	LOC105197245	uncharacterized protein LOC105197245 isoform X1
21001	0.0697674	AA	0.883721	GG	0.116279	0.883721	NW_011794360.1_153997	0.0186047	0.891506	rna92	LOC105197245	uncharacterized protein LOC105197245 isoform X1
21002	0.116279	TT	0.883721	AA	0.116279	0.883721	NW_011794360.1_154166	0	1	rna92	LOC105197245	uncharacterized protein LOC105197245 isoform X1
21030	0.0697674	TT	0.883721	CC	0.116279	0.883721	NW_011794360.1_157138	0.0186047	0.891506	rna93	LOC105205042	uncharacterized histidine-rich protein DDB_G0274557-like
21031	0.0930233	TT	0.860465	CC	0.116279	0.883721	NW_011794360.1_157235	0.00526316	0.942166	rna93	LOC105205042	uncharacterized histidine-rich protein DDB_G0274557-like
21032	0.0930233	CC	0.883721	TT	0.116279	0.883721	NW_011794360.1_157243	0.00465116	0.945627	rna93	LOC105205042	uncharacterized histidine-rich protein DDB_G0274557-like
21033	0.116279	AA	0.883721	GG	0.116279	0.883721	NW_011794360.1_157427	0	1	rna93	LOC105205042	uncharacterized histidine-rich protein DDB_G0274557-like
21034	0.116279	GG	0.883721	CC	0.116279	0.883721	NW_011794360.1_157518	0	1	rna93	LOC105205042	uncharacterized histidine-rich protein DDB_G0274557-like
21077	0.0930233	CC	0.837209	TT	0.116279	0.883721	NW_011794360.1_162520	0.00709914	0.932853	rna95	LOC105197390	blood vessel epicardial substance-like
21078	0.0930233	GG	0.55814	AA	0.116279	0.883721	NW_011794360.1_162542	0.124602	0.724096	rna95	LOC105197390	blood vessel epicardial substance-like
21084	0.116279	GG	0.534884	AA	0.116279	0.883721	NW_011794360.1_163058	0.137699	0.710579	rna95	LOC105197390	blood vessel epicardial substance-like
21088	0.0930233	GG	0.860465	AA	0.116279	0.883721	NW_011794360.1_163816	0.00526316	0.942166	rna95	LOC105197390	blood vessel epicardial substance-like
21090	0.116279	AA	0.883721	GG	0.116279	0.883721	NW_011794360.1_163947	0	1	rna95	LOC105197390	blood vessel epicardial substance-like
21091	0.0930233	TT	0.883721	CC	0.116279	0.883721	NW_011794360.1_164005	0.00465116	0.945627	rna95	LOC105197390	blood vessel epicardial substance-like
21096	0.0697674	CC	0.883721	TT	0.116279	0.883721	NW_011794360.1_164344	0.0186047	0.891506	rna95	LOC105197390	blood vessel epicardial substance-like
21097	0.0697674	AA	0.860465	GG	0.116279	0.883721	NW_011794360.1_164473	0.0192166	0.889747	rna95	LOC105197390	blood vessel epicardial substance-like
21098	0.116279	AA	0.860465	GG	0.116279	0.883721	NW_011794360.1_164531	0.000611995	0.980264	rna95	LOC105197390	blood vessel epicardial substance-like
21099	0.116279	TT	0.883721	CC	0.116279	0.883721	NW_011794360.1_164575	0	1	rna95	LOC105197390	blood vessel epicardial substance-like
21204	0.116279	CC	0.860465	TT	0.116279	0.883721	NW_011794360.1_176021	0.000611995	0.980264	rna96	LOC105197505	popeye domain-containing protein 3-like
21205	0.0697674	CC	0.883721	TT	0.116279	0.883721	NW_011794360.1_176051	0.0186047	0.891506	rna96	LOC105197505	popeye domain-containing protein 3-like
21213	0.116279	AA	0.883721	GG	0.116279	0.883721	NW_011794360.1_176412	0	1	rna96	LOC105197505	popeye domain-containing protein 3-like
21217	0.0697674	GG	0.860465	AA	0.116279	0.883721	NW_011794360.1_176678	0.0192166	0.889747	rna96	LOC105197505	popeye domain-containing protein 3-like
21219	0.0697674	AA	0.883721	GG	0.116279	0.883721	NW_011794360.1_177235	0.0186047	0.891506	rna96	LOC105197505	popeye domain-containing protein 3-like
21220	0.0930233	AA	0.883721	GG	0.116279	0.883721	NW_011794360.1_177343	0.00465116	0.945627	rna96	LOC105197505	popeye domain-containing protein 3-like
21251	0.116279	AA	0.883721	GG	0.116279	0.883721	NW_011794360.1_181534	0	1	rna98	LOC105197580	uncharacterized protein LOC105197580
21258	0.116279	AA	0.883721	GG	0.116279	0.883721	NW_011794360.1_183408	0	1	rna103	LOC105197707	sin3 histone deacetylase corepressor complex component SDS3 isoform X3
21262	0.116279	GG	0.883721	AA	0.116279	0.883721	NW_011794360.1_184293	0	1	rna103	LOC105197707	sin3 histone deacetylase corepressor complex component SDS3 isoform X3
21263	0.0697674	GG	0.883721	AA	0.116279	0.883721	NW_011794360.1_184731	0.0186047	0.891506	rna103	LOC105197707	sin3 histone deacetylase corepressor complex component SDS3 isoform X3
21267	0.0697674	AA	0.883721	GG	0.116279	0.883721	NW_011794360.1_185044	0.0186047	0.891506	rna103	LOC105197707	sin3 histone deacetylase corepressor complex component SDS3 isoform X3
21289	0.116279	GG	0.767442	AA	0.116279	0.883721	NW_011794360.1_188208	0.0152999	0.901559	rna104	LOC105205127	uncharacterized protein LOC105205127
21318	0.0930233	CC	0.837209	TT	0.116279	0.883721	NW_011794360.1_192423	0.00709914	0.932853	rna104	LOC105205127	uncharacterized protein LOC105205127
21371	0.116279	AA	0.883721	GG	0.116279	0.883721	NW_011794360.1_200735	0	1	rna104	LOC105205127	uncharacterized protein LOC105205127
21375	0.116279	CC	0.883721	TT	0.116279	0.883721	NW_011794360.1_201072	0	1	rna104	LOC105205127	uncharacterized protein LOC105205127
21519	0.116279	AA	0.883721	GG	0.116279	0.883721	NW_011794360.1_227094	0	1	rna107	LOC105198032	uncharacterized protein LOC105198032 isoform X1
21520	0.0697674	AA	0.837209	GG	0.116279	0.883721	NW_011794360.1_227268	0.0210526	0.884636	rna107	LOC105198032	uncharacterized protein LOC105198032 isoform X1
21521	0.0697674	GG	0.860465	AA	0.116279	0.883721	NW_011794360.1_227446	0.0192166	0.889747	rna107	LOC105198032	uncharacterized protein LOC105198032 isoform X1
21522	0.0697674	GG	0.860465	CC	0.116279	0.883721	NW_011794360.1_227447	0.0192166	0.889747	rna107	LOC105198032	uncharacterized protein LOC105198032 isoform X1
21532	0.0930233	AA	0.860465	GG	0.116279	0.883721	NW_011794360.1_228237	0.00526316	0.942166	rna107	LOC105198032	uncharacterized protein LOC105198032 isoform X1
21587	0.0697674	TT	0.860465	CC	0.116279	0.883721	NW_011794360.1_240730	0.0192166	0.889747	rna108	LOC105198234	GTP-binding protein 128up
21590	0.116279	AA	0.883721	GG	0.116279	0.883721	NW_011794360.1_241348	0	1	rna108	LOC105198234	GTP-binding protein 128up
21595	0.116279	CC	0.883721	TT	0.116279	0.883721	NW_011794360.1_241809	0	1	rna108	LOC105198234	GTP-binding protein 128up
21596	0.116279	TT	0.883721	CC	0.116279	0.883721	NW_011794360.1_241839	0	1	rna108	LOC105198234	GTP-binding protein 128up
21598	0.0930233	AA	0.837209	GG	0.116279	0.883721	NW_011794360.1_241914	0.00709914	0.932853	rna108	LOC105198234	GTP-binding protein 128up
21601	0.0930233	AA	0.860465	GG	0.116279	0.883721	NW_011794360.1_242525	0.00526316	0.942166	rna108	LOC105198234	GTP-binding protein 128up
21606	0.0930233	AA	0.883721	GG	0.116279	0.883721	NW_011794360.1_243235	0.00465116	0.945627	rna109	LOC105198576	uncharacterized protein LOC105198576
21609	0.0697674	AA	0.883721	GG	0.116279	0.883721	NW_011794360.1_243492	0.0186047	0.891506	rna109	LOC105198576	uncharacterized protein LOC105198576
21611	0.0930233	TT	0.883721	CC	0.116279	0.883721	NW_011794360.1_243675	0.00465116	0.945627	rna109	LOC105198576	uncharacterized protein LOC105198576
21612	0.0697674	GG	0.883721	AA	0.116279	0.883721	NW_011794360.1_243715	0.0186047	0.891506	rna109	LOC105198576	uncharacterized protein LOC105198576
21616	0.116279	CC	0.883721	TT	0.116279	0.883721	NW_011794360.1_244906	0	1	rna110	LOC105198492	golgin subfamily A member 4-like
21617	0.0697674	CC	0.883721	TT	0.116279	0.883721	NW_011794360.1_245019	0.0186047	0.891506	rna110	LOC105198492	golgin subfamily A member 4-like
21619	0.0930233	GG	0.883721	AA	0.116279	0.883721	NW_011794360.1_245691	0.00465116	0.945627	rna110	LOC105198492	golgin subfamily A member 4-like
21621	0.0930233	CC	0.883721	TT	0.116279	0.883721	NW_011794360.1_245738	0.00465116	0.945627	rna110	LOC105198492	golgin subfamily A member 4-like
21622	0.0697674	CC	0.883721	TT	0.116279	0.883721	NW_011794360.1_245804	0.0186047	0.891506	rna110	LOC105198492	golgin subfamily A member 4-like
21623	0.0697674	CC	0.883721	TT	0.116279	0.883721	NW_011794360.1_246097	0.0186047	0.891506	rna110	LOC105198492	golgin subfamily A member 4-like
21626	0.0930233	GG	0.860465	AA	0.116279	0.883721	NW_011794360.1_246442	0.00526316	0.942166	rna110	LOC105198492	golgin subfamily A member 4-like
21629	0.116279	GG	0.883721	AA	0.116279	0.883721	NW_011794360.1_246598	0	1	rna110	LOC105198492	golgin subfamily A member 4-like
21631	0.0697674	TT	0.883721	CC	0.116279	0.883721	NW_011794360.1_247960	0.0186047	0.891506	rna110	LOC105198492	golgin subfamily A member 4-like
21632	0.0930233	TT	0.883721	CC	0.116279	0.883721	NW_011794360.1_248336	0.00465116	0.945627	rna110	LOC105198492	golgin subfamily A member 4-like
21634	0.0930233	CC	0.837209	TT	0.116279	0.883721	NW_011794360.1_248558	0.00709914	0.932853	rna110	LOC105198492	golgin subfamily A member 4-like
21648	0.116279	AA	0.744186	GG	0.116279	0.883721	NW_011794360.1_249787	0.0220318	0.882002	rna111	LOC105198404	protein phosphatase PTC7 homolog
21649	0.116279	GG	0.72093	AA	0.116279	0.883721	NW_011794360.1_249838	0.0299878	0.862518	rna111	LOC105198404	protein phosphatase PTC7 homolog
21650	0.116279	AA	0.813953	GG	0.116279	0.883721	NW_011794360.1_249856	0.00550796	0.940839	rna111	LOC105198404	protein phosphatase PTC7 homolog
21651	0.116279	TT	0.837209	CC	0.116279	0.883721	NW_011794360.1_249865	0.00244798	0.960539	rna111	LOC105198404	protein phosphatase PTC7 homolog
21652	0.116279	AA	0.813953	GG	0.116279	0.883721	NW_011794360.1_249889	0.00550796	0.940839	rna111	LOC105198404	protein phosphatase PTC7 homolog
21664	0.0930233	TT	0.860465	CC	0.116279	0.883721	NW_011794360.1_251670	0.00526316	0.942166	rna111	LOC105198404	protein phosphatase PTC7 homolog
21665	0.0930233	AA	0.883721	GG	0.116279	0.883721	NW_011794360.1_251712	0.00465116	0.945627	rna111	LOC105198404	protein phosphatase PTC7 homolog
21666	0.0930233	GG	0.860465	AA	0.116279	0.883721	NW_011794360.1_251722	0.00526316	0.942166	rna111	LOC105198404	protein phosphatase PTC7 homolog
21668	0.116279	AA	0.883721	GG	0.116279	0.883721	NW_011794360.1_252167	0	1	rna111	LOC105198404	protein phosphatase PTC7 homolog
21669	0.116279	AA	0.883721	GG	0.116279	0.883721	NW_011794360.1_252188	0	1	rna111	LOC105198404	protein phosphatase PTC7 homolog
21693	0.0697674	TT	0.883721	CC	0.116279	0.883721	NW_011794360.1_255156	0.0186047	0.891506	rna112	LOC105198316	derlin-2
21696	0.116279	TT	0.860465	CC	0.116279	0.883721	NW_011794360.1_255432	0.000611995	0.980264	rna112	LOC105198316	derlin-2
21699	0.0930233	AA	0.883721	GG	0.116279	0.883721	NW_011794360.1_255840	0.00465116	0.945627	rna112	LOC105198316	derlin-2
21701	0.0930233	AA	0.883721	GG	0.116279	0.883721	NW_011794360.1_256139	0.00465116	0.945627	rna112	LOC105198316	derlin-2
21702	0.0930233	GG	0.883721	AA	0.116279	0.883721	NW_011794360.1_256181	0.00465116	0.945627	rna112	LOC105198316	derlin-2
21724	0.0697674	GG	0.860465	AA	0.116279	0.883721	NW_011794360.1_259089	0.0192166	0.889747	rna113	LOC105198958	cytoplasmic phosphatidylinositol transfer protein 1
21727	0.0930233	AA	0.883721	GG	0.116279	0.883721	NW_011794360.1_259648	0.00465116	0.945627	rna113	LOC105198958	cytoplasmic phosphatidylinositol transfer protein 1
21728	0.116279	TT	0.883721	CC	0.116279	0.883721	NW_011794360.1_259847	0	1	rna113	LOC105198958	cytoplasmic phosphatidylinositol transfer protein 1
21744	0.116279	GG	0.883721	AA	0.116279	0.883721	NW_011794360.1_262085	0	1	rna114	LOC105198882	uncharacterized protein LOC105198882
21747	0.0697674	AA	0.883721	GG	0.116279	0.883721	NW_011794360.1_262187	0.0186047	0.891506	rna114	LOC105198882	uncharacterized protein LOC105198882
21751	0.116279	GG	0.744186	AA	0.116279	0.883721	NW_011794360.1_262698	0.0220318	0.882002	rna114	LOC105198882	uncharacterized protein LOC105198882
21752	0.0930233	AA	0.860465	GG	0.116279	0.883721	NW_011794360.1_262703	0.00526316	0.942166	rna114	LOC105198882	uncharacterized protein LOC105198882
21757	0.0930233	AA	0.883721	GG	0.116279	0.883721	NW_011794360.1_263672	0.00465116	0.945627	rna114	LOC105198882	uncharacterized protein LOC105198882
21782	0.0930233	CC	0.883721	TT	0.116279	0.883721	NW_011794360.1_268433	0.00465116	0.945627	rna116	LOC105198732	bromodomain-containing protein 4-like isoform X2
21783	0.0697674	AA	0.860465	GG	0.116279	0.883721	NW_011794360.1_268637	0.0192166	0.889747	rna116	LOC105198732	bromodomain-containing protein 4-like isoform X2
21784	0.0697674	TT	0.883721	CC	0.116279	0.883721	NW_011794360.1_268645	0.0186047	0.891506	rna116	LOC105198732	bromodomain-containing protein 4-like isoform X2
21785	0.0930233	CC	0.883721	TT	0.116279	0.883721	NW_011794360.1_268750	0.00465116	0.945627	rna116	LOC105198732	bromodomain-containing protein 4-like isoform X2
21786	0.0930233	AA	0.860465	TT	0.116279	0.883721	NW_011794360.1_268775	0.00526316	0.942166	rna116	LOC105198732	bromodomain-containing protein 4-like isoform X2
21787	0.116279	AA	0.790698	GG	0.116279	0.883721	NW_011794360.1_268841	0.00979192	0.921175	rna116	LOC105198732	bromodomain-containing protein 4-like isoform X2
21788	0.0930233	GG	0.860465	AA	0.116279	0.883721	NW_011794360.1_268907	0.00526316	0.942166	rna116	LOC105198732	bromodomain-containing protein 4-like isoform X2
21789	0.0697674	GA	0.627907	GG	0.116279	0.883721	NW_011794360.1_268940	0.0926561	0.760827	rna116	LOC105198732	bromodomain-containing protein 4-like isoform X2
21790	0.0930233	AA	0.883721	GG	0.116279	0.883721	NW_011794360.1_269033	0.00465116	0.945627	rna116	LOC105198732	bromodomain-containing protein 4-like isoform X2
21791	0.116279	TT	0.883721	CC	0.116279	0.883721	NW_011794360.1_269097	0	1	rna116	LOC105198732	bromodomain-containing protein 4-like isoform X2
21801	0.0930233	CC	0.511628	TT	0.116279	0.883721	NW_011794360.1_269847	0.161322	0.687942	rna116	LOC105198732	bromodomain-containing protein 4-like isoform X2
21802	0.116279	GG	0.883721	CC	0.116279	0.883721	NW_011794360.1_269936	0	1	rna116	LOC105198732	bromodomain-containing protein 4-like isoform X2
21809	0.0930233	AA	0.860465	GG	0.116279	0.883721	NW_011794360.1_271184	0.00526316	0.942166	rna115	LOC105198732	bromodomain-containing protein 4-like isoform X1
21810	0.0930233	GG	0.860465	AA	0.116279	0.883721	NW_011794360.1_271187	0.00526316	0.942166	rna115	LOC105198732	bromodomain-containing protein 4-like isoform X1
21811	0.0930233	TT	0.883721	CC	0.116279	0.883721	NW_011794360.1_271258	0.00465116	0.945627	rna115	LOC105198732	bromodomain-containing protein 4-like isoform X1
21812	0.0930233	GG	0.883721	TT	0.116279	0.883721	NW_011794360.1_271280	0.00465116	0.945627	rna115	LOC105198732	bromodomain-containing protein 4-like isoform X1
21813	0.0930233	GG	0.883721	AA	0.116279	0.883721	NW_011794360.1_271288	0.00465116	0.945627	rna115	LOC105198732	bromodomain-containing protein 4-like isoform X1
21814	0.0697674	CC	0.883721	TT	0.116279	0.883721	NW_011794360.1_271306	0.0186047	0.891506	rna115	LOC105198732	bromodomain-containing protein 4-like isoform X1
21838	0.0697674	GG	0.883721	AA	0.116279	0.883721	NW_011794360.1_275001	0.0186047	0.891506	rna117	LOC105199029	probable kinetochore protein nuf2
21842	0.0930233	AA	0.883721	GG	0.116279	0.883721	NW_011794360.1_275186	0.00465116	0.945627	rna117	LOC105199029	probable kinetochore protein nuf2
21843	0.116279	GG	0.883721	AA	0.116279	0.883721	NW_011794360.1_275326	0	1	rna117	LOC105199029	probable kinetochore protein nuf2
21844	0.0930233	GG	0.883721	AA	0.116279	0.883721	NW_011794360.1_275338	0.00465116	0.945627	rna117	LOC105199029	probable kinetochore protein nuf2
21845	0.116279	GG	0.883721	AA	0.116279	0.883721	NW_011794360.1_275464	0	1	rna117	LOC105199029	probable kinetochore protein nuf2
21853	0.0697674	TT	0.883721	CC	0.116279	0.883721	NW_011794360.1_276505	0.0186047	0.891506	rna117	LOC105199029	probable kinetochore protein nuf2
21854	0.116279	AA	0.883721	GG	0.116279	0.883721	NW_011794360.1_276800	0	1	rna117	LOC105199029	probable kinetochore protein nuf2
21870	0.0697674	TT	0.883721	CC	0.116279	0.883721	NW_011794360.1_280362	0.0186047	0.891506	rna118	LOC105199192	Golgi reassembly-stacking protein 2
21871	0.0930233	AA	0.860465	GG	0.116279	0.883721	NW_011794360.1_280416	0.00526316	0.942166	rna118	LOC105199192	Golgi reassembly-stacking protein 2
21872	0.0930233	CC	0.883721	TT	0.116279	0.883721	NW_011794360.1_280494	0.00465116	0.945627	rna118	LOC105199192	Golgi reassembly-stacking protein 2
21876	0.0697674	CC	0.883721	TT	0.116279	0.883721	NW_011794360.1_280914	0.0186047	0.891506	rna118	LOC105199192	Golgi reassembly-stacking protein 2
21877	0.0930233	GG	0.883721	AA	0.116279	0.883721	NW_011794360.1_281006	0.00465116	0.945627	rna118	LOC105199192	Golgi reassembly-stacking protein 2
21878	0.0697674	AA	0.883721	GG	0.116279	0.883721	NW_011794360.1_281086	0.0186047	0.891506	rna118	LOC105199192	Golgi reassembly-stacking protein 2
21879	0.0697674	GG	0.883721	AA	0.116279	0.883721	NW_011794360.1_281097	0.0186047	0.891506	rna118	LOC105199192	Golgi reassembly-stacking protein 2
21880	0.0930233	TT	0.883721	CC	0.116279	0.883721	NW_011794360.1_281149	0.00465116	0.945627	rna118	LOC105199192	Golgi reassembly-stacking protein 2
21885	0.0697674	GG	0.883721	TT	0.116279	0.883721	NW_011794360.1_281577	0.0186047	0.891506	rna118	LOC105199192	Golgi reassembly-stacking protein 2
21886	0.0697674	TT	0.883721	CC	0.116279	0.883721	NW_011794360.1_281594	0.0186047	0.891506	rna118	LOC105199192	Golgi reassembly-stacking protein 2
21887	0.0930233	AA	0.883721	GG	0.116279	0.883721	NW_011794360.1_281703	0.00465116	0.945627	rna118	LOC105199192	Golgi reassembly-stacking protein 2
21894	0.0930233	GG	0.860465	AA	0.116279	0.883721	NW_011794360.1_282912	0.00526316	0.942166	rna119	LOC105199100	NADH dehydrogenase [ubiquinone] 1 beta subcomplex subunit 11%2C mitochondrial
21928	0.116279	AA	0.883721	CC	0.116279	0.883721	NW_011794360.1_286152	0	1	rna123	LOC105199270	apoptotic chromatin condensation inducer in the nucleus isoform X1
21929	0.116279	CC	0.883721	TT	0.116279	0.883721	NW_011794360.1_286256	0	1	rna123	LOC105199270	apoptotic chromatin condensation inducer in the nucleus isoform X1
21930	0.0930233	GG	0.883721	AA	0.116279	0.883721	NW_011794360.1_286829	0.00465116	0.945627	rna123	LOC105199270	apoptotic chromatin condensation inducer in the nucleus isoform X1
21931	0.0697674	AA	0.883721	GG	0.116279	0.883721	NW_011794360.1_287030	0.0186047	0.891506	rna123	LOC105199270	apoptotic chromatin condensation inducer in the nucleus isoform X1
21935	0.0697674	CC	0.604651	TT	0.116279	0.883721	NW_011794360.1_288308	0.106732	0.743896	rna123	LOC105199270	apoptotic chromatin condensation inducer in the nucleus isoform X1
21937	0.0697674	AA	0.860465	GG	0.116279	0.883721	NW_011794360.1_288732	0.0192166	0.889747	rna123	LOC105199270	apoptotic chromatin condensation inducer in the nucleus isoform X1
21938	0.116279	GG	0.860465	AA	0.116279	0.883721	NW_011794360.1_288747	0.000611995	0.980264	rna123	LOC105199270	apoptotic chromatin condensation inducer in the nucleus isoform X1
21940	0.0697674	AA	0.837209	GG	0.116279	0.883721	NW_011794360.1_289013	0.0210526	0.884636	rna123	LOC105199270	apoptotic chromatin condensation inducer in the nucleus isoform X1
21941	0.0697674	AA	0.883721	GG	0.116279	0.883721	NW_011794360.1_289097	0.0186047	0.891506	rna123	LOC105199270	apoptotic chromatin condensation inducer in the nucleus isoform X1
21943	0.116279	CC	0.883721	TT	0.116279	0.883721	NW_011794360.1_289478	0	1	rna123	LOC105199270	apoptotic chromatin condensation inducer in the nucleus isoform X1
21965	0.0697674	TT	0.860465	CC	0.116279	0.883721	NW_011794360.1_292847	0.0192166	0.889747	rna124	LOC105205212	transmembrane 9 superfamily member 2
21966	0.0697674	CC	0.860465	TT	0.116279	0.883721	NW_011794360.1_292866	0.0192166	0.889747	rna124	LOC105205212	transmembrane 9 superfamily member 2
21974	0.116279	CC	0.883721	TT	0.116279	0.883721	NW_011794360.1_294204	0	1	rna124	LOC105205212	transmembrane 9 superfamily member 2
21976	0.0697674	GG	0.860465	AA	0.116279	0.883721	NW_011794360.1_294396	0.0192166	0.889747	rna124	LOC105205212	transmembrane 9 superfamily member 2
21977	0.0930233	TT	0.883721	CC	0.116279	0.883721	NW_011794360.1_294501	0.00465116	0.945627	rna124	LOC105205212	transmembrane 9 superfamily member 2
21980	0.116279	GG	0.883721	AA	0.116279	0.883721	NW_011794360.1_294618	0	1	rna124	LOC105205212	transmembrane 9 superfamily member 2
21982	0.0697674	GG	0.883721	AA	0.116279	0.883721	NW_011794360.1_294864	0.0186047	0.891506	rna124	LOC105205212	transmembrane 9 superfamily member 2
21983	0.0697674	AA	0.883721	GG	0.116279	0.883721	NW_011794360.1_294939	0.0186047	0.891506	rna124	LOC105205212	transmembrane 9 superfamily member 2
21986	0.0930233	GG	0.883721	AA	0.116279	0.883721	NW_011794360.1_295175	0.00465116	0.945627	rna124	LOC105205212	transmembrane 9 superfamily member 2
21989	0.0697674	GG	0.837209	AA	0.116279	0.883721	NW_011794360.1_296829	0.0210526	0.884636	rna124	LOC105205212	transmembrane 9 superfamily member 2
21990	0.116279	AA	0.883721	GG	0.116279	0.883721	NW_011794360.1_297196	0	1	rna125	LOC105205284	mediator of RNA polymerase II transcription subunit 12
21993	0.0930233	TT	0.883721	CC	0.116279	0.883721	NW_011794360.1_297976	0.00465116	0.945627	rna125	LOC105205284	mediator of RNA polymerase II transcription subunit 12
21994	0.116279	TT	0.860465	CC	0.116279	0.883721	NW_011794360.1_298006	0.000611995	0.980264	rna125	LOC105205284	mediator of RNA polymerase II transcription subunit 12
21995	0.0930233	TT	0.883721	CC	0.116279	0.883721	NW_011794360.1_298114	0.00465116	0.945627	rna125	LOC105205284	mediator of RNA polymerase II transcription subunit 12
21997	0.0697674	CC	0.860465	TT	0.116279	0.883721	NW_011794360.1_298480	0.0192166	0.889747	rna125	LOC105205284	mediator of RNA polymerase II transcription subunit 12
21998	0.0697674	AA	0.860465	GG	0.116279	0.883721	NW_011794360.1_298501	0.0192166	0.889747	rna125	LOC105205284	mediator of RNA polymerase II transcription subunit 12
22003	0.116279	CC	0.883721	TT	0.116279	0.883721	NW_011794360.1_299167	0	1	rna125	LOC105205284	mediator of RNA polymerase II transcription subunit 12
22005	0.0697674	AA	0.883721	GG	0.116279	0.883721	NW_011794360.1_299519	0.0186047	0.891506	rna125	LOC105205284	mediator of RNA polymerase II transcription subunit 12
22006	0.116279	CC	0.883721	TT	0.116279	0.883721	NW_011794360.1_299947	0	1	rna125	LOC105205284	mediator of RNA polymerase II transcription subunit 12
22007	0.116279	CC	0.883721	TT	0.116279	0.883721	NW_011794360.1_299953	0	1	rna125	LOC105205284	mediator of RNA polymerase II transcription subunit 12
22010	0.116279	CC	0.883721	TT	0.116279	0.883721	NW_011794360.1_300133	0	1	rna125	LOC105205284	mediator of RNA polymerase II transcription subunit 12
22011	0.0930233	AA	0.883721	GG	0.116279	0.883721	NW_011794360.1_300379	0.00465116	0.945627	rna125	LOC105205284	mediator of RNA polymerase II transcription subunit 12
22012	0.0930233	TT	0.883721	CC	0.116279	0.883721	NW_011794360.1_300466	0.00465116	0.945627	rna125	LOC105205284	mediator of RNA polymerase II transcription subunit 12
22013	0.0930233	GG	0.883721	AA	0.116279	0.883721	NW_011794360.1_300487	0.00465116	0.945627	rna125	LOC105205284	mediator of RNA polymerase II transcription subunit 12
22014	0.0930233	GG	0.883721	AA	0.116279	0.883721	NW_011794360.1_300963	0.00465116	0.945627	rna125	LOC105205284	mediator of RNA polymerase II transcription subunit 12
22015	0.0930233	TT	0.883721	CC	0.116279	0.883721	NW_011794360.1_301083	0.00465116	0.945627	rna125	LOC105205284	mediator of RNA polymerase II transcription subunit 12
22016	0.0930233	CC	0.883721	TT	0.116279	0.883721	NW_011794360.1_301143	0.00465116	0.945627	rna125	LOC105205284	mediator of RNA polymerase II transcription subunit 12
22017	0.0930233	TT	0.860465	CC	0.116279	0.883721	NW_011794360.1_301593	0.00526316	0.942166	rna125	LOC105205284	mediator of RNA polymerase II transcription subunit 12
22018	0.0930233	AA	0.883721	GG	0.116279	0.883721	NW_011794360.1_301800	0.00465116	0.945627	rna125	LOC105205284	mediator of RNA polymerase II transcription subunit 12
22019	0.116279	GG	0.883721	AA	0.116279	0.883721	NW_011794360.1_301935	0	1	rna125	LOC105205284	mediator of RNA polymerase II transcription subunit 12
22020	0.116279	AA	0.883721	GG	0.116279	0.883721	NW_011794360.1_301959	0	1	rna125	LOC105205284	mediator of RNA polymerase II transcription subunit 12
22021	0.0697674	TT	0.883721	CC	0.116279	0.883721	NW_011794360.1_302044	0.0186047	0.891506	rna125	LOC105205284	mediator of RNA polymerase II transcription subunit 12
22022	0.0697674	AA	0.883721	GG	0.116279	0.883721	NW_011794360.1_302361	0.0186047	0.891506	rna125	LOC105205284	mediator of RNA polymerase II transcription subunit 12
22024	0.0697674	AA	0.883721	GG	0.116279	0.883721	NW_011794360.1_302599	0.0186047	0.891506	rna125	LOC105205284	mediator of RNA polymerase II transcription subunit 12
22025	0.0930233	CC	0.883721	TT	0.116279	0.883721	NW_011794360.1_302893	0.00465116	0.945627	rna125	LOC105205284	mediator of RNA polymerase II transcription subunit 12
22026	0.0930233	TT	0.883721	CC	0.116279	0.883721	NW_011794360.1_302899	0.00465116	0.945627	rna125	LOC105205284	mediator of RNA polymerase II transcription subunit 12
22027	0.116279	TT	0.883721	GG	0.116279	0.883721	NW_011794360.1_302971	0	1	rna125	LOC105205284	mediator of RNA polymerase II transcription subunit 12
22030	0.116279	TT	0.883721	CC	0.116279	0.883721	NW_011794360.1_303287	0	1	rna125	LOC105205284	mediator of RNA polymerase II transcription subunit 12
22031	0.0930233	CC	0.883721	TT	0.116279	0.883721	NW_011794360.1_303365	0.00465116	0.945627	rna125	LOC105205284	mediator of RNA polymerase II transcription subunit 12
22032	0.0930233	CC	0.883721	TT	0.116279	0.883721	NW_011794360.1_303392	0.00465116	0.945627	rna125	LOC105205284	mediator of RNA polymerase II transcription subunit 12
22033	0.0930233	TT	0.883721	GG	0.116279	0.883721	NW_011794360.1_303563	0.00465116	0.945627	rna125	LOC105205284	mediator of RNA polymerase II transcription subunit 12
22038	0.116279	AA	0.860465	TT	0.116279	0.883721	NW_011794360.1_304168	0.000611995	0.980264	rna125	LOC105205284	mediator of RNA polymerase II transcription subunit 12
22042	0.116279	AA	0.883721	GG	0.116279	0.883721	NW_011794360.1_304572	0	1	rna125	LOC105205284	mediator of RNA polymerase II transcription subunit 12
22043	0.0930233	AA	0.883721	GG	0.116279	0.883721	NW_011794360.1_304906	0.00465116	0.945627	rna125	LOC105205284	mediator of RNA polymerase II transcription subunit 12
22044	0.0930233	GG	0.883721	AA	0.116279	0.883721	NW_011794360.1_304939	0.00465116	0.945627	rna125	LOC105205284	mediator of RNA polymerase II transcription subunit 12
22045	0.116279	AA	0.883721	GG	0.116279	0.883721	NW_011794360.1_304990	0	1	rna125	LOC105205284	mediator of RNA polymerase II transcription subunit 12
26695	0.0697674	GG	0.837209	AA	0.116279	0.883721	NW_011794360.1_888267	0.0210526	0.884636	rna126	LOC105205369	RNA-binding protein Musashi homolog Rbp6
26910	0.0930233	TT	0.674419	CC	0.116279	0.883721	NW_011794360.1_929535	0.0542228	0.815872	rna126	LOC105205369	RNA-binding protein Musashi homolog Rbp6
26915	0.0930233	TT	0.883721	CC	0.116279	0.883721	NW_011794360.1_930800	0.00465116	0.945627	rna126	LOC105205369	RNA-binding protein Musashi homolog Rbp6
26999	0.0930233	AA	0.883721	GG	0.116279	0.883721	NW_011794360.1_948132	0.00465116	0.945627	rna127	LOC105199490	charged multivesicular body protein 6-A
27004	0.116279	TT	0.883721	AA	0.116279	0.883721	NW_011794360.1_948752	0	1	rna127	LOC105199490	charged multivesicular body protein 6-A
27197	0.0930233	GG	0.860465	AA	0.116279	0.883721	NW_011794360.1_970676	0.00526316	0.942166	rna130	LOC105199569	uncharacterized protein LOC105199569 isoform X2
27290	0.0697674	TT	0.883721	CC	0.116279	0.883721	NW_011794360.1_983634	0.0186047	0.891506	rna131	LOC105205448	uncharacterized protein LOC105205448
27307	0.0930233	GG	0.883721	TT	0.116279	0.883721	NW_011794360.1_984983	0.00465116	0.945627	rna131	LOC105205448	uncharacterized protein LOC105205448
27308	0.0930233	AA	0.883721	GG	0.116279	0.883721	NW_011794360.1_985031	0.00465116	0.945627	rna131	LOC105205448	uncharacterized protein LOC105205448
27314	0.0697674	TT	0.883721	CC	0.116279	0.883721	NW_011794360.1_985972	0.0186047	0.891506	rna131	LOC105205448	uncharacterized protein LOC105205448
27325	0.0930233	CC	0.651163	TT	0.116279	0.883721	NW_011794360.1_989361	0.0658507	0.797477	rna131	LOC105205448	uncharacterized protein LOC105205448
27326	0.0930233	CC	0.651163	TT	0.116279	0.883721	NW_011794360.1_989370	0.0658507	0.797477	rna131	LOC105205448	uncharacterized protein LOC105205448
27333	0.0697674	TT	0.883721	CC	0.116279	0.883721	NW_011794360.1_990262	0.0186047	0.891506	rna131	LOC105205448	uncharacterized protein LOC105205448
27334	0.0697674	TT	0.883721	CC	0.116279	0.883721	NW_011794360.1_990277	0.0186047	0.891506	rna131	LOC105205448	uncharacterized protein LOC105205448
27336	0.0697674	AA	0.837209	GG	0.116279	0.883721	NW_011794360.1_990655	0.0210526	0.884636	rna131	LOC105205448	uncharacterized protein LOC105205448
27337	0.0930233	AA	0.837209	GG	0.116279	0.883721	NW_011794360.1_990697	0.00709914	0.932853	rna131	LOC105205448	uncharacterized protein LOC105205448
27405	0.0930233	AA	0.697674	GG	0.116279	0.883721	NW_011794360.1_1002199	0.0438188	0.834191	rna131	LOC105205448	uncharacterized protein LOC105205448
27406	0.0930233	AA	0.883721	TT	0.116279	0.883721	NW_011794360.1_1002285	0.00465116	0.945627	rna131	LOC105205448	uncharacterized protein LOC105205448
27407	0.116279	TT	0.883721	GG	0.116279	0.883721	NW_011794360.1_1002300	0	1	rna131	LOC105205448	uncharacterized protein LOC105205448
27408	0.116279	TT	0.883721	CC	0.116279	0.883721	NW_011794360.1_1002324	0	1	rna131	LOC105205448	uncharacterized protein LOC105205448
27409	0.116279	GG	0.883721	AA	0.116279	0.883721	NW_011794360.1_1002418	0	1	rna131	LOC105205448	uncharacterized protein LOC105205448
27410	0.116279	CC	0.883721	TT	0.116279	0.883721	NW_011794360.1_1002484	0	1	rna131	LOC105205448	uncharacterized protein LOC105205448
27411	0.116279	GG	0.883721	AA	0.116279	0.883721	NW_011794360.1_1002598	0	1	rna131	LOC105205448	uncharacterized protein LOC105205448
27412	0.116279	CC	0.883721	TT	0.116279	0.883721	NW_011794360.1_1002602	0	1	rna131	LOC105205448	uncharacterized protein LOC105205448
27413	0.0930233	GG	0.883721	AA	0.116279	0.883721	NW_011794360.1_1002679	0.00465116	0.945627	rna131	LOC105205448	uncharacterized protein LOC105205448
27414	0.0930233	GG	0.883721	AA	0.116279	0.883721	NW_011794360.1_1002712	0.00465116	0.945627	rna131	LOC105205448	uncharacterized protein LOC105205448
27415	0.0697674	GG	0.860465	AA	0.116279	0.883721	NW_011794360.1_1002853	0.0192166	0.889747	rna131	LOC105205448	uncharacterized protein LOC105205448
27416	0.0697674	TT	0.837209	CC	0.116279	0.883721	NW_011794360.1_1002898	0.0210526	0.884636	rna131	LOC105205448	uncharacterized protein LOC105205448
27417	0.116279	TT	0.860465	CC	0.116279	0.883721	NW_011794360.1_1003039	0.000611995	0.980264	rna131	LOC105205448	uncharacterized protein LOC105205448
27418	0.116279	CC	0.883721	TT	0.116279	0.883721	NW_011794360.1_1003129	0	1	rna131	LOC105205448	uncharacterized protein LOC105205448
27419	0.0930233	AA	0.883721	GG	0.116279	0.883721	NW_011794360.1_1003249	0.00465116	0.945627	rna131	LOC105205448	uncharacterized protein LOC105205448
27420	0.0930233	GG	0.837209	AA	0.116279	0.883721	NW_011794360.1_1003486	0.00709914	0.932853	rna131	LOC105205448	uncharacterized protein LOC105205448
27421	0.0697674	GG	0.813953	AA	0.116279	0.883721	NW_011794360.1_1003686	0.0241126	0.876599	rna131	LOC105205448	uncharacterized protein LOC105205448
29531	0.0930233	TT	0.860465	CC	0.116279	0.883721	NW_011794360.1_1268067	0.00526316	0.942166	rna132	LOC105199898	transcription initiation factor IIA subunit 2
29533	0.0930233	GG	0.883721	AA	0.116279	0.883721	NW_011794360.1_1268279	0.00465116	0.945627	rna132	LOC105199898	transcription initiation factor IIA subunit 2
29535	0.116279	GG	0.790698	AA	0.116279	0.883721	NW_011794360.1_1269288	0.00979192	0.921175	rna133	LOC105199823	membrane-bound transcription factor site-2 protease
29536	0.116279	TT	0.883721	CC	0.116279	0.883721	NW_011794360.1_1269315	0	1	rna133	LOC105199823	membrane-bound transcription factor site-2 protease
29539	0.0930233	TT	0.860465	CC	0.116279	0.883721	NW_011794360.1_1269621	0.00526316	0.942166	rna133	LOC105199823	membrane-bound transcription factor site-2 protease
29541	0.0930233	AA	0.860465	GG	0.116279	0.883721	NW_011794360.1_1269893	0.00526316	0.942166	rna133	LOC105199823	membrane-bound transcription factor site-2 protease
29544	0.0697674	AA	0.883721	GG	0.116279	0.883721	NW_011794360.1_1270256	0.0186047	0.891506	rna133	LOC105199823	membrane-bound transcription factor site-2 protease
29545	0.116279	AA	0.860465	GG	0.116279	0.883721	NW_011794360.1_1270322	0.000611995	0.980264	rna133	LOC105199823	membrane-bound transcription factor site-2 protease
29546	0.0930233	CC	0.860465	TT	0.116279	0.883721	NW_011794360.1_1270496	0.00526316	0.942166	rna133	LOC105199823	membrane-bound transcription factor site-2 protease
29548	0.0930233	CC	0.883721	TT	0.116279	0.883721	NW_011794360.1_1270849	0.00465116	0.945627	rna133	LOC105199823	membrane-bound transcription factor site-2 protease
29549	0.0930233	TT	0.883721	CC	0.116279	0.883721	NW_011794360.1_1270933	0.00465116	0.945627	rna133	LOC105199823	membrane-bound transcription factor site-2 protease
29551	0.0930233	AA	0.860465	GG	0.116279	0.883721	NW_011794360.1_1271023	0.00526316	0.942166	rna133	LOC105199823	membrane-bound transcription factor site-2 protease
29556	0.0930233	TT	0.883721	GG	0.116279	0.883721	NW_011794360.1_1271332	0.00465116	0.945627	rna133	LOC105199823	membrane-bound transcription factor site-2 protease
29557	0.0930233	AA	0.883721	GG	0.116279	0.883721	NW_011794360.1_1271351	0.00465116	0.945627	rna133	LOC105199823	membrane-bound transcription factor site-2 protease
29566	0.116279	TT	0.883721	CC	0.116279	0.883721	NW_011794360.1_1272485	0	1	rna134	LOC105199750	8-oxo-dGDP phosphatase NUDT18
29567	0.0930233	GG	0.883721	AA	0.116279	0.883721	NW_011794360.1_1272536	0.00465116	0.945627	rna134	LOC105199750	8-oxo-dGDP phosphatase NUDT18
29569	0.0697674	AA	0.883721	GG	0.116279	0.883721	NW_011794360.1_1273433	0.0186047	0.891506	rna134	LOC105199750	8-oxo-dGDP phosphatase NUDT18
29574	0.0930233	TT	0.883721	CC	0.116279	0.883721	NW_011794360.1_1275305	0.00465116	0.945627	rna135	LOC105200116	zinc finger protein 2 homolog
29575	0.0930233	GG	0.883721	AA	0.116279	0.883721	NW_011794360.1_1275306	0.00465116	0.945627	rna135	LOC105200116	zinc finger protein 2 homolog
29576	0.116279	AA	0.883721	GG	0.116279	0.883721	NW_011794360.1_1275843	0	1	rna135	LOC105200116	zinc finger protein 2 homolog
29577	0.116279	TT	0.883721	CC	0.116279	0.883721	NW_011794360.1_1275861	0	1	rna135	LOC105200116	zinc finger protein 2 homolog
29600	0.0930233	CC	0.883721	TT	0.116279	0.883721	NW_011794360.1_1278052	0.00465116	0.945627	rna137	LOC105199980	transmembrane protein 39A isoform X2
29603	0.0697674	AA	0.883721	GG	0.116279	0.883721	NW_011794360.1_1278335	0.0186047	0.891506	rna137	LOC105199980	transmembrane protein 39A isoform X2
29605	0.0697674	AA	0.883721	GG	0.116279	0.883721	NW_011794360.1_1278812	0.0186047	0.891506	rna137	LOC105199980	transmembrane protein 39A isoform X2
29606	0.0697674	AA	0.883721	GG	0.116279	0.883721	NW_011794360.1_1278848	0.0186047	0.891506	rna137	LOC105199980	transmembrane protein 39A isoform X2
29608	0.0930233	CC	0.883721	TT	0.116279	0.883721	NW_011794360.1_1279072	0.00465116	0.945627	rna137	LOC105199980	transmembrane protein 39A isoform X2
29614	0.0930233	AA	0.883721	GG	0.116279	0.883721	NW_011794360.1_1280614	0.00465116	0.945627	rna138	LOC105200193	spectrin alpha chain
29615	0.0930233	TT	0.883721	CC	0.116279	0.883721	NW_011794360.1_1280650	0.00465116	0.945627	rna138	LOC105200193	spectrin alpha chain
29619	0.0697674	TT	0.860465	CC	0.116279	0.883721	NW_011794360.1_1281081	0.0192166	0.889747	rna138	LOC105200193	spectrin alpha chain
29620	0.0930233	GG	0.860465	AA	0.116279	0.883721	NW_011794360.1_1281429	0.00526316	0.942166	rna138	LOC105200193	spectrin alpha chain
29621	0.0697674	CC	0.883721	TT	0.116279	0.883721	NW_011794360.1_1281513	0.0186047	0.891506	rna138	LOC105200193	spectrin alpha chain
29622	0.0930233	CC	0.860465	TT	0.116279	0.883721	NW_011794360.1_1281618	0.00526316	0.942166	rna138	LOC105200193	spectrin alpha chain
29624	0.0930233	AA	0.837209	GG	0.116279	0.883721	NW_011794360.1_1282026	0.00709914	0.932853	rna138	LOC105200193	spectrin alpha chain
29625	0.0697674	TT	0.883721	CC	0.116279	0.883721	NW_011794360.1_1282656	0.0186047	0.891506	rna138	LOC105200193	spectrin alpha chain
29626	0.0697674	GG	0.860465	AA	0.116279	0.883721	NW_011794360.1_1282737	0.0192166	0.889747	rna138	LOC105200193	spectrin alpha chain
29627	0.0930233	TT	0.860465	CC	0.116279	0.883721	NW_011794360.1_1282944	0.00526316	0.942166	rna138	LOC105200193	spectrin alpha chain
29629	0.0930233	AA	0.883721	GG	0.116279	0.883721	NW_011794360.1_1283103	0.00465116	0.945627	rna138	LOC105200193	spectrin alpha chain
29633	0.116279	AA	0.883721	GG	0.116279	0.883721	NW_011794360.1_1283967	0	1	rna138	LOC105200193	spectrin alpha chain
29634	0.116279	AA	0.860465	GG	0.116279	0.883721	NW_011794360.1_1283997	0.000611995	0.980264	rna138	LOC105200193	spectrin alpha chain
29635	0.0697674	TT	0.883721	CC	0.116279	0.883721	NW_011794360.1_1284231	0.0186047	0.891506	rna138	LOC105200193	spectrin alpha chain
29636	0.0697674	AA	0.813953	GG	0.116279	0.883721	NW_011794360.1_1284573	0.0241126	0.876599	rna138	LOC105200193	spectrin alpha chain
29638	0.0697674	TT	0.883721	CC	0.116279	0.883721	NW_011794360.1_1284834	0.0186047	0.891506	rna138	LOC105200193	spectrin alpha chain
29639	0.116279	AA	0.837209	GG	0.116279	0.883721	NW_011794360.1_1285014	0.00244798	0.960539	rna138	LOC105200193	spectrin alpha chain
29640	0.116279	TT	0.837209	CC	0.116279	0.883721	NW_011794360.1_1285077	0.00244798	0.960539	rna138	LOC105200193	spectrin alpha chain
29641	0.0930233	GG	0.860465	CC	0.116279	0.883721	NW_011794360.1_1285161	0.00526316	0.942166	rna138	LOC105200193	spectrin alpha chain
29642	0.116279	CC	0.837209	TT	0.116279	0.883721	NW_011794360.1_1285359	0.00244798	0.960539	rna138	LOC105200193	spectrin alpha chain
29643	0.116279	AA	0.860465	GG	0.116279	0.883721	NW_011794360.1_1285395	0.000611995	0.980264	rna138	LOC105200193	spectrin alpha chain
29644	0.0697674	TT	0.883721	CC	0.116279	0.883721	NW_011794360.1_1285830	0.0186047	0.891506	rna138	LOC105200193	spectrin alpha chain
29647	0.116279	CC	0.883721	TT	0.116279	0.883721	NW_011794360.1_1286601	0	1	rna138	LOC105200193	spectrin alpha chain
29648	0.0697674	GG	0.883721	AA	0.116279	0.883721	NW_011794360.1_1286682	0.0186047	0.891506	rna138	LOC105200193	spectrin alpha chain
29649	0.0697674	GG	0.883721	AA	0.116279	0.883721	NW_011794360.1_1286688	0.0186047	0.891506	rna138	LOC105200193	spectrin alpha chain
29651	0.116279	GG	0.883721	AA	0.116279	0.883721	NW_011794360.1_1286801	0	1	rna138	LOC105200193	spectrin alpha chain
29652	0.0930233	AA	0.883721	GG	0.116279	0.883721	NW_011794360.1_1286853	0.00465116	0.945627	rna138	LOC105200193	spectrin alpha chain
29653	0.116279	AA	0.860465	GG	0.116279	0.883721	NW_011794360.1_1286985	0.000611995	0.980264	rna138	LOC105200193	spectrin alpha chain
29654	0.0697674	GG	0.860465	CC	0.116279	0.883721	NW_011794360.1_1287057	0.0192166	0.889747	rna138	LOC105200193	spectrin alpha chain
29656	0.0697674	GG	0.860465	AA	0.116279	0.883721	NW_011794360.1_1287132	0.0192166	0.889747	rna138	LOC105200193	spectrin alpha chain
29657	0.0697674	AA	0.860465	GG	0.116279	0.883721	NW_011794360.1_1287141	0.0192166	0.889747	rna138	LOC105200193	spectrin alpha chain
29658	0.0930233	CC	0.883721	TT	0.116279	0.883721	NW_011794360.1_1287276	0.00465116	0.945627	rna138	LOC105200193	spectrin alpha chain
29659	0.0697674	GG	0.883721	AA	0.116279	0.883721	NW_011794360.1_1287290	0.0186047	0.891506	rna138	LOC105200193	spectrin alpha chain
29663	0.0930233	GG	0.883721	AA	0.116279	0.883721	NW_011794360.1_1288162	0.00465116	0.945627	rna138	LOC105200193	spectrin alpha chain
29668	0.0697674	GG	0.860465	AA	0.116279	0.883721	NW_011794360.1_1288379	0.0192166	0.889747	rna138	LOC105200193	spectrin alpha chain
29669	0.0697674	GG	0.883721	CC	0.116279	0.883721	NW_011794360.1_1288457	0.0186047	0.891506	rna138	LOC105200193	spectrin alpha chain
29941	0.116279	CC	0.883721	TT	0.116279	0.883721	NW_011794360.1_1317950	0	1	rna139	LOC105205529	ecdysone-induced protein 74EF isoform B-like
29942	0.116279	CC	0.860465	TT	0.116279	0.883721	NW_011794360.1_1317962	0.000611995	0.980264	rna139	LOC105205529	ecdysone-induced protein 74EF isoform B-like
29963	0.0930233	TT	0.883721	CC	0.116279	0.883721	NW_011794360.1_1320066	0.00465116	0.945627	rna139	LOC105205529	ecdysone-induced protein 74EF isoform B-like
30006	0.0930233	AA	0.883721	GG	0.116279	0.883721	NW_011794360.1_1323953	0.00465116	0.945627	rna139	LOC105205529	ecdysone-induced protein 74EF isoform B-like
30882	0.116279	AA	0.627907	GG	0.116279	0.883721	NW_011794360.1_1422009	0.0740514	0.785527	rna140	LOC105200272	U7 snRNA-associated Sm-like protein LSm11
31041	0.116279	CC	0.883721	TT	0.116279	0.883721	NW_011794360.1_1436636	0	1	rna140	LOC105200272	U7 snRNA-associated Sm-like protein LSm11
31081	0.0930233	AA	0.883721	TT	0.116279	0.883721	NW_011794360.1_1440753	0.00465116	0.945627	rna140	LOC105200272	U7 snRNA-associated Sm-like protein LSm11
31144	0.116279	GG	0.860465	AA	0.116279	0.883721	NW_011794360.1_1447111	0.000611995	0.980264	rna140	LOC105200272	U7 snRNA-associated Sm-like protein LSm11
31145	0.116279	TT	0.883721	CC	0.116279	0.883721	NW_011794360.1_1447115	0	1	rna140	LOC105200272	U7 snRNA-associated Sm-like protein LSm11
31606	0.0930233	CC	0.860465	TT	0.116279	0.883721	NW_011794360.1_1491847	0.00526316	0.942166	rna141	LOC105200347	anaphase-promoting complex subunit 15-like
31622	0.0930233	GG	0.860465	AA	0.116279	0.883721	NW_011794360.1_1493243	0.00526316	0.942166	rna141	LOC105200347	anaphase-promoting complex subunit 15-like
31710	0.0930233	CC	0.697674	TT	0.116279	0.883721	NW_011794360.1_1500591	0.0438188	0.834191	rna143	LOC105200499	high affinity copper uptake protein 1 isoform X2
31711	0.0930233	CC	0.697674	TT	0.116279	0.883721	NW_011794360.1_1500618	0.0438188	0.834191	rna143	LOC105200499	high affinity copper uptake protein 1 isoform X2
31712	0.0930233	TT	0.860465	CC	0.116279	0.883721	NW_011794360.1_1500678	0.00526316	0.942166	rna143	LOC105200499	high affinity copper uptake protein 1 isoform X2
31714	0.0930233	AA	0.883721	GG	0.116279	0.883721	NW_011794360.1_1500882	0.00465116	0.945627	rna143	LOC105200499	high affinity copper uptake protein 1 isoform X2
31715	0.116279	GG	0.883721	CC	0.116279	0.883721	NW_011794360.1_1500954	0	1	rna143	LOC105200499	high affinity copper uptake protein 1 isoform X2
31716	0.116279	AA	0.883721	GG	0.116279	0.883721	NW_011794360.1_1500957	0	1	rna143	LOC105200499	high affinity copper uptake protein 1 isoform X2
31732	0.0930233	CC	0.790698	TT	0.116279	0.883721	NW_011794360.1_1502529	0.0144431	0.904341	rna143	LOC105200499	high affinity copper uptake protein 1 isoform X2
31750	0.0930233	GG	0.883721	AA	0.116279	0.883721	NW_011794360.1_1505666	0.00465116	0.945627	rna146	LOC105200619	ras-related protein Rab-9B isoform X1
31751	0.116279	AA	0.860465	TT	0.116279	0.883721	NW_011794360.1_1505964	0.000611995	0.980264	rna146	LOC105200619	ras-related protein Rab-9B isoform X1
31769	0.0697674	GG	0.883721	AA	0.116279	0.883721	NW_011794360.1_1508554	0.0186047	0.891506	rna148	LOC105200768	probable tRNA pseudouridine synthase 2
31775	0.0930233	CC	0.883721	TT	0.116279	0.883721	NW_011794360.1_1509123	0.00465116	0.945627	rna148	LOC105200768	probable tRNA pseudouridine synthase 2
31776	0.116279	AA	0.860465	GG	0.116279	0.883721	NW_011794360.1_1509226	0.000611995	0.980264	rna148	LOC105200768	probable tRNA pseudouridine synthase 2
31777	0.0930233	CC	0.883721	TT	0.116279	0.883721	NW_011794360.1_1509381	0.00465116	0.945627	rna148	LOC105200768	probable tRNA pseudouridine synthase 2
31778	0.0697674	AA	0.883721	GG	0.116279	0.883721	NW_011794360.1_1509402	0.0186047	0.891506	rna148	LOC105200768	probable tRNA pseudouridine synthase 2
31779	0.0930233	GG	0.883721	AA	0.116279	0.883721	NW_011794360.1_1509537	0.00465116	0.945627	rna148	LOC105200768	probable tRNA pseudouridine synthase 2
31780	0.0930233	GG	0.883721	AA	0.116279	0.883721	NW_011794360.1_1509565	0.00465116	0.945627	rna148	LOC105200768	probable tRNA pseudouridine synthase 2
31783	0.0697674	GG	0.883721	AA	0.116279	0.883721	NW_011794360.1_1509736	0.0186047	0.891506	rna148	LOC105200768	probable tRNA pseudouridine synthase 2
31784	0.0697674	TT	0.883721	CC	0.116279	0.883721	NW_011794360.1_1509857	0.0186047	0.891506	rna148	LOC105200768	probable tRNA pseudouridine synthase 2
31785	0.0930233	GG	0.883721	TT	0.116279	0.883721	NW_011794360.1_1509953	0.00465116	0.945627	rna148	LOC105200768	probable tRNA pseudouridine synthase 2
31796	0.116279	TT	0.883721	CC	0.116279	0.883721	NW_011794360.1_1511348	0	1	rna149	LOC105205609	ribonuclease 3
31798	0.0697674	TT	0.883721	CC	0.116279	0.883721	NW_011794360.1_1511527	0.0186047	0.891506	rna149	LOC105205609	ribonuclease 3
31799	0.116279	TT	0.883721	CC	0.116279	0.883721	NW_011794360.1_1512111	0	1	rna149	LOC105205609	ribonuclease 3
31802	0.0930233	TT	0.860465	CC	0.116279	0.883721	NW_011794360.1_1512249	0.00526316	0.942166	rna149	LOC105205609	ribonuclease 3
31803	0.0930233	AA	0.837209	GG	0.116279	0.883721	NW_011794360.1_1512261	0.00709914	0.932853	rna149	LOC105205609	ribonuclease 3
31804	0.116279	GG	0.883721	AA	0.116279	0.883721	NW_011794360.1_1512990	0	1	rna149	LOC105205609	ribonuclease 3
31805	0.116279	AA	0.860465	GG	0.116279	0.883721	NW_011794360.1_1513002	0.000611995	0.980264	rna149	LOC105205609	ribonuclease 3
31806	0.116279	AA	0.883721	GG	0.116279	0.883721	NW_011794360.1_1513814	0	1	rna149	LOC105205609	ribonuclease 3
31807	0.116279	GG	0.860465	AA	0.116279	0.883721	NW_011794360.1_1514021	0.000611995	0.980264	rna149	LOC105205609	ribonuclease 3
31808	0.0930233	CC	0.883721	TT	0.116279	0.883721	NW_011794360.1_1514066	0.00465116	0.945627	rna149	LOC105205609	ribonuclease 3
31810	0.0930233	AA	0.883721	GG	0.116279	0.883721	NW_011794360.1_1514301	0.00465116	0.945627	rna149	LOC105205609	ribonuclease 3
31811	0.116279	GG	0.883721	AA	0.116279	0.883721	NW_011794360.1_1514624	0	1	rna149	LOC105205609	ribonuclease 3
31813	0.116279	TT	0.883721	CC	0.116279	0.883721	NW_011794360.1_1514887	0	1	rna149	LOC105205609	ribonuclease 3
31815	0.116279	TT	0.883721	CC	0.116279	0.883721	NW_011794360.1_1515310	0	1	rna149	LOC105205609	ribonuclease 3
31816	0.0930233	AA	0.883721	GG	0.116279	0.883721	NW_011794360.1_1515806	0.00465116	0.945627	rna149	LOC105205609	ribonuclease 3
31817	0.116279	TT	0.883721	CC	0.116279	0.883721	NW_011794360.1_1515895	0	1	rna149	LOC105205609	ribonuclease 3
31818	0.0930233	AA	0.860465	GG	0.116279	0.883721	NW_011794360.1_1515945	0.00526316	0.942166	rna149	LOC105205609	ribonuclease 3
31819	0.0697674	CT	0.860465	CC	0.116279	0.883721	NW_011794360.1_1516030	0.0192166	0.889747	rna149	LOC105205609	ribonuclease 3
31820	0.0697674	GT	0.883721	GG	0.116279	0.883721	NW_011794360.1_1516092	0.0186047	0.891506	rna149	LOC105205609	ribonuclease 3
31821	0.0697674	CT	0.883721	CC	0.116279	0.883721	NW_011794360.1_1516093	0.0186047	0.891506	rna149	LOC105205609	ribonuclease 3
31822	0.0930233	TT	0.883721	CC	0.116279	0.883721	NW_011794360.1_1516144	0.00465116	0.945627	rna149	LOC105205609	ribonuclease 3
31848	0.0930233	AA	0.860465	GG	0.116279	0.883721	NW_011794360.1_1518052	0.00526316	0.942166	rna150	LOC105200890	phosphorylated CTD-interacting factor 1
31853	0.0697674	TT	0.883721	CC	0.116279	0.883721	NW_011794360.1_1518349	0.0186047	0.891506	rna150	LOC105200890	phosphorylated CTD-interacting factor 1
31854	0.0697674	AA	0.860465	GG	0.116279	0.883721	NW_011794360.1_1518438	0.0192166	0.889747	rna150	LOC105200890	phosphorylated CTD-interacting factor 1
31855	0.116279	AA	0.883721	GG	0.116279	0.883721	NW_011794360.1_1518605	0	1	rna150	LOC105200890	phosphorylated CTD-interacting factor 1
31861	0.0930233	AA	0.860465	GG	0.116279	0.883721	NW_011794360.1_1519616	0.00526316	0.942166	rna150	LOC105200890	phosphorylated CTD-interacting factor 1
31862	0.0930233	AA	0.860465	GG	0.116279	0.883721	NW_011794360.1_1519787	0.00526316	0.942166	rna150	LOC105200890	phosphorylated CTD-interacting factor 1
31863	0.116279	AA	0.883721	GG	0.116279	0.883721	NW_011794360.1_1519904	0	1	rna150	LOC105200890	phosphorylated CTD-interacting factor 1
31864	0.0930233	AA	0.883721	GG	0.116279	0.883721	NW_011794360.1_1520066	0.00465116	0.945627	rna150	LOC105200890	phosphorylated CTD-interacting factor 1
31865	0.0930233	TT	0.860465	CC	0.116279	0.883721	NW_011794360.1_1520459	0.00526316	0.942166	rna150	LOC105200890	phosphorylated CTD-interacting factor 1
31866	0.0697674	TT	0.883721	CC	0.116279	0.883721	NW_011794360.1_1520561	0.0186047	0.891506	rna150	LOC105200890	phosphorylated CTD-interacting factor 1
31867	0.0930233	GG	0.883721	AA	0.116279	0.883721	NW_011794360.1_1521042	0.00465116	0.945627	rna150	LOC105200890	phosphorylated CTD-interacting factor 1
31876	0.0697674	GG	0.883721	AA	0.116279	0.883721	NW_011794360.1_1523267	0.0186047	0.891506	rna151	LOC105200976	jmjC domain-containing protein 4
31877	0.0930233	AA	0.883721	GG	0.116279	0.883721	NW_011794360.1_1523907	0.00465116	0.945627	rna151	LOC105200976	jmjC domain-containing protein 4
31878	0.0930233	TT	0.883721	CC	0.116279	0.883721	NW_011794360.1_1523916	0.00465116	0.945627	rna151	LOC105200976	jmjC domain-containing protein 4
31879	0.0930233	CC	0.883721	TT	0.116279	0.883721	NW_011794360.1_1523967	0.00465116	0.945627	rna151	LOC105200976	jmjC domain-containing protein 4
31880	0.0697674	TT	0.883721	CC	0.116279	0.883721	NW_011794360.1_1524313	0.0186047	0.891506	rna151	LOC105200976	jmjC domain-containing protein 4
31881	0.116279	GG	0.883721	AA	0.116279	0.883721	NW_011794360.1_1524403	0	1	rna151	LOC105200976	jmjC domain-containing protein 4
31882	0.116279	TT	0.883721	CC	0.116279	0.883721	NW_011794360.1_1524409	0	1	rna151	LOC105200976	jmjC domain-containing protein 4
31883	0.0930233	AA	0.883721	GG	0.116279	0.883721	NW_011794360.1_1524690	0.00465116	0.945627	rna151	LOC105200976	jmjC domain-containing protein 4
31884	0.0697674	AA	0.883721	TT	0.116279	0.883721	NW_011794360.1_1524698	0.0186047	0.891506	rna151	LOC105200976	jmjC domain-containing protein 4
31948	0.0930233	CC	0.883721	TT	0.116279	0.883721	NW_011794360.1_1532103	0.00465116	0.945627	rna162	LOC105201052	monoacylglycerol lipase ABHD12 isoform X4
31949	0.0697674	GG	0.883721	AA	0.116279	0.883721	NW_011794360.1_1532139	0.0186047	0.891506	rna162	LOC105201052	monoacylglycerol lipase ABHD12 isoform X4
31952	0.0930233	AA	0.883721	GG	0.116279	0.883721	NW_011794360.1_1532431	0.00465116	0.945627	rna162	LOC105201052	monoacylglycerol lipase ABHD12 isoform X4
31957	0.0930233	AA	0.883721	GG	0.116279	0.883721	NW_011794360.1_1532775	0.00465116	0.945627	rna162	LOC105201052	monoacylglycerol lipase ABHD12 isoform X4
31958	0.116279	CC	0.883721	GG	0.116279	0.883721	NW_011794360.1_1532801	0	1	rna162	LOC105201052	monoacylglycerol lipase ABHD12 isoform X4
31961	0.116279	AA	0.883721	GG	0.116279	0.883721	NW_011794360.1_1533098	0	1	rna162	LOC105201052	monoacylglycerol lipase ABHD12 isoform X4
31962	0.0697674	TT	0.883721	GG	0.116279	0.883721	NW_011794360.1_1533356	0.0186047	0.891506	rna162	LOC105201052	monoacylglycerol lipase ABHD12 isoform X4
32077	0.0697674	TT	0.883721	CC	0.116279	0.883721	NW_011794360.1_1543005	0.0186047	0.891506	rna165	LOC105201648	glycerol kinase
32089	0.0697674	TT	0.860465	CC	0.116279	0.883721	NW_011794360.1_1543809	0.0192166	0.889747	rna165	LOC105201648	glycerol kinase
32090	0.0697674	TT	0.883721	CC	0.116279	0.883721	NW_011794360.1_1543833	0.0186047	0.891506	rna165	LOC105201648	glycerol kinase
32091	0.116279	CC	0.860465	TT	0.116279	0.883721	NW_011794360.1_1543875	0.000611995	0.980264	rna165	LOC105201648	glycerol kinase
32109	0.0930233	GG	0.860465	CC	0.116279	0.883721	NW_011794360.1_1544775	0.00526316	0.942166	rna165	LOC105201648	glycerol kinase
32115	0.0930233	CC	0.813953	TT	0.116279	0.883721	NW_011794360.1_1545267	0.0101591	0.919715	rna165	LOC105201648	glycerol kinase
32116	0.0930233	GG	0.860465	AA	0.116279	0.883721	NW_011794360.1_1545318	0.00526316	0.942166	rna165	LOC105201648	glycerol kinase
32117	0.0930233	CC	0.883721	TT	0.116279	0.883721	NW_011794360.1_1545351	0.00465116	0.945627	rna165	LOC105201648	glycerol kinase
32118	0.116279	CC	0.883721	TT	0.116279	0.883721	NW_011794360.1_1545443	0	1	rna165	LOC105201648	glycerol kinase
32119	0.116279	CC	0.860465	TT	0.116279	0.883721	NW_011794360.1_1545459	0.000611995	0.980264	rna165	LOC105201648	glycerol kinase
32121	0.116279	TT	0.883721	CC	0.116279	0.883721	NW_011794360.1_1545578	0	1	rna165	LOC105201648	glycerol kinase
32130	0.116279	AA	0.860465	TT	0.116279	0.883721	NW_011794360.1_1546710	0.000611995	0.980264	rna165	LOC105201648	glycerol kinase
32131	0.116279	TT	0.860465	CC	0.116279	0.883721	NW_011794360.1_1546968	0.000611995	0.980264	rna165	LOC105201648	glycerol kinase
32144	0.0697674	GG	0.744186	AA	0.116279	0.883721	NW_011794360.1_1548799	0.0406365	0.840241	rna165	LOC105201648	glycerol kinase
32342	0.0930233	TT	0.883721	CC	0.116279	0.883721	NW_011794360.1_1568580	0.00465116	0.945627	rna172	LOC105202171	probable phospholipid hydroperoxide glutathione peroxidase isoform X1
32343	0.0697674	AA	0.883721	GG	0.116279	0.883721	NW_011794360.1_1568642	0.0186047	0.891506	rna172	LOC105202171	probable phospholipid hydroperoxide glutathione peroxidase isoform X1
32348	0.116279	AA	0.860465	GG	0.116279	0.883721	NW_011794360.1_1569156	0.000611995	0.980264	rna172	LOC105202171	probable phospholipid hydroperoxide glutathione peroxidase isoform X1
32350	0.0930233	AA	0.883721	GG	0.116279	0.883721	NW_011794360.1_1569342	0.00465116	0.945627	rna172	LOC105202171	probable phospholipid hydroperoxide glutathione peroxidase isoform X1
32399	0.0930233	TT	0.883721	CC	0.116279	0.883721	NW_011794360.1_1573785	0.00465116	0.945627	rna170	LOC105202310	E3 ubiquitin-protein ligase CBL isoform X4
32401	0.116279	AA	0.883721	GG	0.116279	0.883721	NW_011794360.1_1574378	0	1	rna170	LOC105202310	E3 ubiquitin-protein ligase CBL isoform X4
32402	0.116279	TT	0.837209	CC	0.116279	0.883721	NW_011794360.1_1574537	0.00244798	0.960539	rna170	LOC105202310	E3 ubiquitin-protein ligase CBL isoform X4
32434	0.0930233	TT	0.860465	GG	0.116279	0.883721	NW_011794360.1_1579233	0.00526316	0.942166	rna170	LOC105202310	E3 ubiquitin-protein ligase CBL isoform X4
32435	0.0930233	AA	0.860465	GG	0.116279	0.883721	NW_011794360.1_1579236	0.00526316	0.942166	rna170	LOC105202310	E3 ubiquitin-protein ligase CBL isoform X4
32436	0.0930233	GG	0.860465	AA	0.116279	0.883721	NW_011794360.1_1579239	0.00526316	0.942166	rna170	LOC105202310	E3 ubiquitin-protein ligase CBL isoform X4
32442	0.0930233	AA	0.883721	GG	0.116279	0.883721	NW_011794360.1_1579977	0.00465116	0.945627	rna170	LOC105202310	E3 ubiquitin-protein ligase CBL isoform X4
32443	0.0930233	GG	0.813953	AA	0.116279	0.883721	NW_011794360.1_1580067	0.0101591	0.919715	rna170	LOC105202310	E3 ubiquitin-protein ligase CBL isoform X4
32444	0.116279	GG	0.790698	AA	0.116279	0.883721	NW_011794360.1_1580245	0.00979192	0.921175	rna170	LOC105202310	E3 ubiquitin-protein ligase CBL isoform X4
32445	0.0930233	CC	0.767442	GG	0.116279	0.883721	NW_011794360.1_1580407	0.019951	0.887674	rna170	LOC105202310	E3 ubiquitin-protein ligase CBL isoform X4
32473	0.0697674	TT	0.883721	AA	0.116279	0.883721	NW_011794360.1_1583856	0.0186047	0.891506	rna173	LOC105202087	peroxisome assembly factor 2
32474	0.0930233	CC	0.860465	AA	0.116279	0.883721	NW_011794360.1_1584009	0.00526316	0.942166	rna173	LOC105202087	peroxisome assembly factor 2
32475	0.0697674	AA	0.883721	GG	0.116279	0.883721	NW_011794360.1_1584334	0.0186047	0.891506	rna173	LOC105202087	peroxisome assembly factor 2
32477	0.0930233	GG	0.860465	AA	0.116279	0.883721	NW_011794360.1_1584367	0.00526316	0.942166	rna173	LOC105202087	peroxisome assembly factor 2
32478	0.0930233	TT	0.883721	CC	0.116279	0.883721	NW_011794360.1_1584415	0.00465116	0.945627	rna173	LOC105202087	peroxisome assembly factor 2
32481	0.0930233	TT	0.883721	CC	0.116279	0.883721	NW_011794360.1_1584665	0.00465116	0.945627	rna173	LOC105202087	peroxisome assembly factor 2
32482	0.0930233	GG	0.534884	AA	0.116279	0.883721	NW_011794360.1_1584695	0.14235	0.705956	rna173	LOC105202087	peroxisome assembly factor 2
32487	0.0930233	CC	0.883721	TT	0.116279	0.883721	NW_011794360.1_1585215	0.00465116	0.945627	rna173	LOC105202087	peroxisome assembly factor 2
32488	0.0930233	CC	0.883721	TT	0.116279	0.883721	NW_011794360.1_1585244	0.00465116	0.945627	rna173	LOC105202087	peroxisome assembly factor 2
32489	0.116279	TT	0.883721	CC	0.116279	0.883721	NW_011794360.1_1585350	0	1	rna173	LOC105202087	peroxisome assembly factor 2
32490	0.0930233	AA	0.883721	GG	0.116279	0.883721	NW_011794360.1_1585361	0.00465116	0.945627	rna173	LOC105202087	peroxisome assembly factor 2
32491	0.116279	CC	0.883721	TT	0.116279	0.883721	NW_011794360.1_1585440	0	1	rna173	LOC105202087	peroxisome assembly factor 2
32495	0.0930233	CC	0.860465	TT	0.116279	0.883721	NW_011794360.1_1585603	0.00526316	0.942166	rna173	LOC105202087	peroxisome assembly factor 2
32496	0.0930233	CC	0.883721	TT	0.116279	0.883721	NW_011794360.1_1585750	0.00465116	0.945627	rna173	LOC105202087	peroxisome assembly factor 2
32497	0.116279	TT	0.883721	CC	0.116279	0.883721	NW_011794360.1_1585797	0	1	rna173	LOC105202087	peroxisome assembly factor 2
32501	0.0930233	GG	0.883721	AA	0.116279	0.883721	NW_011794360.1_1586606	0.00465116	0.945627	rna173	LOC105202087	peroxisome assembly factor 2
32502	0.0697674	AA	0.883721	GG	0.116279	0.883721	NW_011794360.1_1586913	0.0186047	0.891506	rna173	LOC105202087	peroxisome assembly factor 2
32530	0.0697674	GG	0.883721	AA	0.116279	0.883721	NW_011794360.1_1589393	0.0186047	0.891506	rna178	LOC105201817	uncharacterized protein LOC105201817
32534	0.0930233	TT	0.883721	CC	0.116279	0.883721	NW_011794360.1_1589664	0.00465116	0.945627	rna178	LOC105201817	uncharacterized protein LOC105201817
32535	0.0930233	AA	0.883721	GG	0.116279	0.883721	NW_011794360.1_1589703	0.00465116	0.945627	rna178	LOC105201817	uncharacterized protein LOC105201817
32536	0.0930233	GG	0.837209	AA	0.116279	0.883721	NW_011794360.1_1589863	0.00709914	0.932853	rna178	LOC105201817	uncharacterized protein LOC105201817
32539	0.0930233	GG	0.883721	AA	0.116279	0.883721	NW_011794360.1_1590449	0.00465116	0.945627	rna178	LOC105201817	uncharacterized protein LOC105201817
32540	0.0930233	AA	0.883721	GG	0.116279	0.883721	NW_011794360.1_1590582	0.00465116	0.945627	rna178	LOC105201817	uncharacterized protein LOC105201817
32543	0.116279	GG	0.883721	AA	0.116279	0.883721	NW_011794360.1_1590714	0	1	rna178	LOC105201817	uncharacterized protein LOC105201817
32544	0.116279	GG	0.883721	AA	0.116279	0.883721	NW_011794360.1_1590783	0	1	rna178	LOC105201817	uncharacterized protein LOC105201817
32547	0.116279	GG	0.883721	AA	0.116279	0.883721	NW_011794360.1_1591433	0	1	rna178	LOC105201817	uncharacterized protein LOC105201817
32551	0.0930233	CC	0.860465	TT	0.116279	0.883721	NW_011794360.1_1592607	0.00526316	0.942166	rna178	LOC105201817	uncharacterized protein LOC105201817
32552	0.116279	CC	0.860465	GG	0.116279	0.883721	NW_011794360.1_1592637	0.000611995	0.980264	rna178	LOC105201817	uncharacterized protein LOC105201817
32553	0.0697674	TT	0.883721	CC	0.116279	0.883721	NW_011794360.1_1592761	0.0186047	0.891506	rna178	LOC105201817	uncharacterized protein LOC105201817
32554	0.116279	GG	0.883721	TT	0.116279	0.883721	NW_011794360.1_1593054	0	1	rna178	LOC105201817	uncharacterized protein LOC105201817
32555	0.0697674	CC	0.883721	TT	0.116279	0.883721	NW_011794360.1_1593198	0.0186047	0.891506	rna178	LOC105201817	uncharacterized protein LOC105201817
32556	0.116279	TT	0.883721	CC	0.116279	0.883721	NW_011794360.1_1593384	0	1	rna178	LOC105201817	uncharacterized protein LOC105201817
32557	0.0930233	GG	0.883721	AA	0.116279	0.883721	NW_011794360.1_1593513	0.00465116	0.945627	rna178	LOC105201817	uncharacterized protein LOC105201817
32558	0.0930233	AA	0.72093	GG	0.116279	0.883721	NW_011794360.1_1593697	0.0346389	0.852354	rna178	LOC105201817	uncharacterized protein LOC105201817
32563	0.116279	AA	0.883721	GG	0.116279	0.883721	NW_011794360.1_1594005	0	1	rna178	LOC105201817	uncharacterized protein LOC105201817
32564	0.0930233	GG	0.744186	AA	0.116279	0.883721	NW_011794360.1_1594189	0.026683	0.870243	rna178	LOC105201817	uncharacterized protein LOC105201817
32565	0.116279	AA	0.883721	GG	0.116279	0.883721	NW_011794360.1_1594523	0	1	rna178	LOC105201817	uncharacterized protein LOC105201817
32566	0.0697674	CC	0.883721	TT	0.116279	0.883721	NW_011794360.1_1594901	0.0186047	0.891506	rna178	LOC105201817	uncharacterized protein LOC105201817
32571	0.0697674	AA	0.860465	GG	0.116279	0.883721	NW_011794360.1_1595272	0.0192166	0.889747	rna178	LOC105201817	uncharacterized protein LOC105201817
32572	0.116279	AA	0.883721	GG	0.116279	0.883721	NW_011794360.1_1595443	0	1	rna178	LOC105201817	uncharacterized protein LOC105201817
32574	0.0930233	GG	0.860465	AA	0.116279	0.883721	NW_011794360.1_1595674	0.00526316	0.942166	rna178	LOC105201817	uncharacterized protein LOC105201817
32575	0.116279	GG	0.883721	AA	0.116279	0.883721	NW_011794360.1_1595749	0	1	rna178	LOC105201817	uncharacterized protein LOC105201817
32628	0.116279	CC	0.697674	TT	0.116279	0.883721	NW_011794360.1_1604203	0.0391677	0.843117	rna180	LOC105202582	protein diaphanous isoform X3
32629	0.116279	TT	0.883721	CC	0.116279	0.883721	NW_011794360.1_1604205	0	1	rna180	LOC105202582	protein diaphanous isoform X3
32729	0.0930233	GG	0.883721	CC	0.116279	0.883721	NW_011794360.1_1615257	0.00465116	0.945627	rna182	LOC105202582	protein diaphanous isoform X2
32740	0.0930233	GG	0.860465	AA	0.116279	0.883721	NW_011794360.1_1615993	0.00526316	0.942166	rna182	LOC105202582	protein diaphanous isoform X2
32743	0.0697674	TT	0.883721	CC	0.116279	0.883721	NW_011794360.1_1616767	0.0186047	0.891506	rna182	LOC105202582	protein diaphanous isoform X2
32745	0.0930233	TT	0.883721	CC	0.116279	0.883721	NW_011794360.1_1616938	0.00465116	0.945627	rna182	LOC105202582	protein diaphanous isoform X2
32756	0.0697674	AA	0.883721	GG	0.116279	0.883721	NW_011794360.1_1618330	0.0186047	0.891506	rna182	LOC105202582	protein diaphanous isoform X2
32757	0.116279	TT	0.837209	CC	0.116279	0.883721	NW_011794360.1_1618433	0.00244798	0.960539	rna182	LOC105202582	protein diaphanous isoform X2
32758	0.116279	TT	0.883721	CC	0.116279	0.883721	NW_011794360.1_1618529	0	1	rna182	LOC105202582	protein diaphanous isoform X2
32760	0.0697674	TC	0.883721	TT	0.116279	0.883721	NW_011794360.1_1618831	0.0186047	0.891506	rna182	LOC105202582	protein diaphanous isoform X2
32762	0.116279	TT	0.883721	CC	0.116279	0.883721	NW_011794360.1_1618994	0	1	rna182	LOC105202582	protein diaphanous isoform X2
32763	0.0930233	TT	0.883721	CC	0.116279	0.883721	NW_011794360.1_1619072	0.00465116	0.945627	rna182	LOC105202582	protein diaphanous isoform X2
32764	0.0930233	AA	0.883721	GG	0.116279	0.883721	NW_011794360.1_1619215	0.00465116	0.945627	rna182	LOC105202582	protein diaphanous isoform X2
32768	0.0930233	TT	0.883721	CC	0.116279	0.883721	NW_011794360.1_1619428	0.00465116	0.945627	rna182	LOC105202582	protein diaphanous isoform X2
32769	0.116279	GG	0.837209	AA	0.116279	0.883721	NW_011794360.1_1619463	0.00244798	0.960539	rna182	LOC105202582	protein diaphanous isoform X2
32770	0.0930233	TT	0.860465	CC	0.116279	0.883721	NW_011794360.1_1619677	0.00526316	0.942166	rna182	LOC105202582	protein diaphanous isoform X2
32771	0.0930233	GG	0.860465	AA	0.116279	0.883721	NW_011794360.1_1619680	0.00526316	0.942166	rna182	LOC105202582	protein diaphanous isoform X2
32772	0.0930233	TT	0.883721	CC	0.116279	0.883721	NW_011794360.1_1619743	0.00465116	0.945627	rna182	LOC105202582	protein diaphanous isoform X2
32773	0.0930233	CC	0.883721	TT	0.116279	0.883721	NW_011794360.1_1619896	0.00465116	0.945627	rna182	LOC105202582	protein diaphanous isoform X2
32776	0.0465116	AA	0.860465	GG	0.116279	0.883721	NW_011794360.1_1620319	0.0424725	0.836722	rna182	LOC105202582	protein diaphanous isoform X2
32777	0.0697674	CC	0.860465	AA	0.116279	0.883721	NW_011794360.1_1620346	0.0192166	0.889747	rna182	LOC105202582	protein diaphanous isoform X2
32778	0.0697674	TT	0.837209	CC	0.116279	0.883721	NW_011794360.1_1620364	0.0210526	0.884636	rna182	LOC105202582	protein diaphanous isoform X2
32779	0.0930233	AA	0.883721	GG	0.116279	0.883721	NW_011794360.1_1620536	0.00465116	0.945627	rna182	LOC105202582	protein diaphanous isoform X2
32780	0.0930233	CC	0.883721	TT	0.116279	0.883721	NW_011794360.1_1620637	0.00465116	0.945627	rna182	LOC105202582	protein diaphanous isoform X2
32781	0.116279	CC	0.883721	TT	0.116279	0.883721	NW_011794360.1_1620727	0	1	rna182	LOC105202582	protein diaphanous isoform X2
32783	0.0697674	TT	0.883721	CC	0.116279	0.883721	NW_011794360.1_1620832	0.0186047	0.891506	rna182	LOC105202582	protein diaphanous isoform X2
32784	0.0697674	GG	0.883721	AA	0.116279	0.883721	NW_011794360.1_1620856	0.0186047	0.891506	rna182	LOC105202582	protein diaphanous isoform X2
32785	0.0697674	CC	0.883721	TT	0.116279	0.883721	NW_011794360.1_1620904	0.0186047	0.891506	rna182	LOC105202582	protein diaphanous isoform X2
32786	0.0697674	AA	0.883721	GG	0.116279	0.883721	NW_011794360.1_1620949	0.0186047	0.891506	rna182	LOC105202582	protein diaphanous isoform X2
32787	0.0930233	AA	0.883721	GG	0.116279	0.883721	NW_011794360.1_1620988	0.00465116	0.945627	rna182	LOC105202582	protein diaphanous isoform X2
32788	0.0930233	GG	0.883721	AA	0.116279	0.883721	NW_011794360.1_1621011	0.00465116	0.945627	rna182	LOC105202582	protein diaphanous isoform X2
32789	0.116279	TT	0.883721	CC	0.116279	0.883721	NW_011794360.1_1621106	0	1	rna182	LOC105202582	protein diaphanous isoform X2
32790	0.116279	AA	0.883721	GG	0.116279	0.883721	NW_011794360.1_1621121	0	1	rna182	LOC105202582	protein diaphanous isoform X2
32791	0.116279	GG	0.883721	AA	0.116279	0.883721	NW_011794360.1_1621187	0	1	rna182	LOC105202582	protein diaphanous isoform X2
32792	0.0930233	GG	0.883721	AA	0.116279	0.883721	NW_011794360.1_1621201	0.00465116	0.945627	rna182	LOC105202582	protein diaphanous isoform X2
32793	0.0930233	CC	0.883721	TT	0.116279	0.883721	NW_011794360.1_1621204	0.00465116	0.945627	rna182	LOC105202582	protein diaphanous isoform X2
32794	0.0697674	AA	0.837209	GG	0.116279	0.883721	NW_011794360.1_1621262	0.0210526	0.884636	rna182	LOC105202582	protein diaphanous isoform X2
32795	0.0697674	GG	0.837209	AA	0.116279	0.883721	NW_011794360.1_1621272	0.0210526	0.884636	rna182	LOC105202582	protein diaphanous isoform X2
32796	0.0930233	TT	0.883721	CC	0.116279	0.883721	NW_011794360.1_1621448	0.00465116	0.945627	rna182	LOC105202582	protein diaphanous isoform X2
32797	0.0930233	AA	0.883721	GG	0.116279	0.883721	NW_011794360.1_1621497	0.00465116	0.945627	rna182	LOC105202582	protein diaphanous isoform X2
32798	0.0930233	CC	0.604651	GG	0.116279	0.883721	NW_011794360.1_1621503	0.0927785	0.760674	rna182	LOC105202582	protein diaphanous isoform X2
33209	0.0930233	GG	0.883721	AA	0.116279	0.883721	NW_011794360.1_1660918	0.00465116	0.945627	rna186	LOC105202881	rhophilin-2 isoform X1
33210	0.0465116	GG	0.860465	AA	0.116279	0.883721	NW_011794360.1_1660965	0.0424725	0.836722	rna186	LOC105202881	rhophilin-2 isoform X1
33225	0.0465116	TC	0.883721	TT	0.116279	0.883721	NW_011794360.1_1662439	0.0418605	0.837886	rna186	LOC105202881	rhophilin-2 isoform X1
33226	0.0930233	TT	0.883721	CC	0.116279	0.883721	NW_011794360.1_1662475	0.00465116	0.945627	rna186	LOC105202881	rhophilin-2 isoform X1
33227	0.0930233	TT	0.860465	CC	0.116279	0.883721	NW_011794360.1_1662517	0.00526316	0.942166	rna186	LOC105202881	rhophilin-2 isoform X1
33232	0.0930233	CC	0.883721	GG	0.116279	0.883721	NW_011794360.1_1662890	0.00465116	0.945627	rna187	LOC105202809	protein tilB homolog
33233	0.0930233	CC	0.883721	TT	0.116279	0.883721	NW_011794360.1_1663019	0.00465116	0.945627	rna187	LOC105202809	protein tilB homolog
33234	0.116279	CC	0.860465	TT	0.116279	0.883721	NW_011794360.1_1663126	0.000611995	0.980264	rna187	LOC105202809	protein tilB homolog
33235	0.0930233	CC	0.883721	AA	0.116279	0.883721	NW_011794360.1_1663136	0.00465116	0.945627	rna187	LOC105202809	protein tilB homolog
33242	0.0930233	GG	0.813953	AA	0.116279	0.883721	NW_011794360.1_1663609	0.0101591	0.919715	rna187	LOC105202809	protein tilB homolog
33243	0.116279	GG	0.534884	AA	0.116279	0.883721	NW_011794360.1_1663639	0.137699	0.710579	rna187	LOC105202809	protein tilB homolog
33244	0.116279	TT	0.883721	CC	0.116279	0.883721	NW_011794360.1_1663645	0	1	rna187	LOC105202809	protein tilB homolog
33246	0.0930233	GG	0.883721	TT	0.116279	0.883721	NW_011794360.1_1663756	0.00465116	0.945627	rna187	LOC105202809	protein tilB homolog
33247	0.116279	TT	0.883721	CC	0.116279	0.883721	NW_011794360.1_1663816	0	1	rna187	LOC105202809	protein tilB homolog
33248	0.116279	CC	0.581395	TT	0.116279	0.883721	NW_011794360.1_1663855	0.103427	0.747755	rna187	LOC105202809	protein tilB homolog
33249	0.0930233	AA	0.883721	GG	0.116279	0.883721	NW_011794360.1_1663918	0.00465116	0.945627	rna187	LOC105202809	protein tilB homolog
33250	0.0930233	TT	0.883721	CC	0.116279	0.883721	NW_011794360.1_1663926	0.00465116	0.945627	rna187	LOC105202809	protein tilB homolog
33264	0.0930233	AA	0.883721	GG	0.116279	0.883721	NW_011794360.1_1665818	0.00465116	0.945627	rna187	LOC105202809	protein tilB homolog
33265	0.0930233	TT	0.883721	CC	0.116279	0.883721	NW_011794360.1_1665933	0.00465116	0.945627	rna187	LOC105202809	protein tilB homolog
33274	0.0697674	CC	0.627907	TT	0.116279	0.883721	NW_011794360.1_1666884	0.0926561	0.760827	rna186	LOC105202881	rhophilin-2 isoform X1
33275	0.116279	AA	0.883721	GG	0.116279	0.883721	NW_011794360.1_1666935	0	1	rna186	LOC105202881	rhophilin-2 isoform X1
33276	0.116279	TT	0.883721	CC	0.116279	0.883721	NW_011794360.1_1666969	0	1	rna186	LOC105202881	rhophilin-2 isoform X1
33278	0.116279	GG	0.860465	AA	0.116279	0.883721	NW_011794360.1_1667180	0.000611995	0.980264	rna186	LOC105202881	rhophilin-2 isoform X1
33280	0.0930233	GG	0.883721	AA	0.116279	0.883721	NW_011794360.1_1667497	0.00465116	0.945627	rna186	LOC105202881	rhophilin-2 isoform X1
33287	0.116279	GG	0.837209	AA	0.116279	0.883721	NW_011794360.1_1668066	0.00244798	0.960539	rna186	LOC105202881	rhophilin-2 isoform X1
33288	0.0930233	GG	0.860465	AA	0.116279	0.883721	NW_011794360.1_1668120	0.00526316	0.942166	rna186	LOC105202881	rhophilin-2 isoform X1
33289	0.0930233	TT	0.860465	CC	0.116279	0.883721	NW_011794360.1_1668132	0.00526316	0.942166	rna186	LOC105202881	rhophilin-2 isoform X1
33302	0.0697674	TT	0.883721	CC	0.116279	0.883721	NW_011794360.1_1669106	0.0186047	0.891506	rna186	LOC105202881	rhophilin-2 isoform X1
33442	0.116279	GG	0.674419	AA	0.116279	0.883721	NW_011794360.1_1680415	0.0495716	0.82381	rna188	LOC105203719	clavesin-1
33443	0.0697674	AA	0.883721	GG	0.116279	0.883721	NW_011794360.1_1680463	0.0186047	0.891506	rna188	LOC105203719	clavesin-1
33444	0.0697674	GG	0.883721	AA	0.116279	0.883721	NW_011794360.1_1680595	0.0186047	0.891506	rna188	LOC105203719	clavesin-1
33445	0.0697674	GG	0.860465	CC	0.116279	0.883721	NW_011794360.1_1680704	0.0192166	0.889747	rna188	LOC105203719	clavesin-1
33446	0.0697674	CC	0.860465	TT	0.116279	0.883721	NW_011794360.1_1680707	0.0192166	0.889747	rna188	LOC105203719	clavesin-1
33453	0.0697674	GG	0.883721	AA	0.116279	0.883721	NW_011794360.1_1681022	0.0186047	0.891506	rna188	LOC105203719	clavesin-1
33455	0.0930233	AA	0.883721	GG	0.116279	0.883721	NW_011794360.1_1681369	0.00465116	0.945627	rna188	LOC105203719	clavesin-1
33456	0.0930233	AA	0.883721	GG	0.116279	0.883721	NW_011794360.1_1681425	0.00465116	0.945627	rna188	LOC105203719	clavesin-1
33458	0.0697674	TT	0.883721	CC	0.116279	0.883721	NW_011794360.1_1681583	0.0186047	0.891506	rna188	LOC105203719	clavesin-1
33459	0.0930233	AA	0.883721	CC	0.116279	0.883721	NW_011794360.1_1681612	0.00465116	0.945627	rna188	LOC105203719	clavesin-1
33460	0.116279	GG	0.883721	AA	0.116279	0.883721	NW_011794360.1_1681628	0	1	rna188	LOC105203719	clavesin-1
33473	0.0697674	GG	0.883721	AA	0.116279	0.883721	NW_011794360.1_1683359	0.0186047	0.891506	rna192	LOC105203487	methylmalonic aciduria and homocystinuria type D homolog%2C mitochondrial-like isoform X1
33477	0.0930233	CC	0.860465	TT	0.116279	0.883721	NW_011794360.1_1683659	0.00526316	0.942166	rna192	LOC105203487	methylmalonic aciduria and homocystinuria type D homolog%2C mitochondrial-like isoform X1
33478	0.0930233	CC	0.860465	TT	0.116279	0.883721	NW_011794360.1_1683729	0.00526316	0.942166	rna192	LOC105203487	methylmalonic aciduria and homocystinuria type D homolog%2C mitochondrial-like isoform X1
33479	0.0697674	AA	0.860465	GG	0.116279	0.883721	NW_011794360.1_1683751	0.0192166	0.889747	rna192	LOC105203487	methylmalonic aciduria and homocystinuria type D homolog%2C mitochondrial-like isoform X1
33488	0.116279	CC	0.883721	TT	0.116279	0.883721	NW_011794360.1_1684989	0	1	rna192	LOC105203487	methylmalonic aciduria and homocystinuria type D homolog%2C mitochondrial-like isoform X1
33489	0.116279	GG	0.860465	AA	0.116279	0.883721	NW_011794360.1_1685069	0.000611995	0.980264	rna192	LOC105203487	methylmalonic aciduria and homocystinuria type D homolog%2C mitochondrial-like isoform X1
33904	0.116279	AA	0.860465	GG	0.116279	0.883721	NW_011794360.1_1722946	0.000611995	0.980264	rna193	LOC105203411	uncharacterized protein LOC105203411
33905	0.116279	AA	0.837209	GG	0.116279	0.883721	NW_011794360.1_1722958	0.00244798	0.960539	rna193	LOC105203411	uncharacterized protein LOC105203411
33970	0.0697674	CC	0.860465	TT	0.116279	0.883721	NW_011794360.1_1728253	0.0192166	0.889747	rna193	LOC105203411	uncharacterized protein LOC105203411
33972	0.0930233	AA	0.860465	GG	0.116279	0.883721	NW_011794360.1_1728400	0.00526316	0.942166	rna193	LOC105203411	uncharacterized protein LOC105203411
33978	0.0697674	TT	0.860465	CC	0.116279	0.883721	NW_011794360.1_1729238	0.0192166	0.889747	rna193	LOC105203411	uncharacterized protein LOC105203411
33979	0.0697674	CC	0.860465	GG	0.116279	0.883721	NW_011794360.1_1729273	0.0192166	0.889747	rna193	LOC105203411	uncharacterized protein LOC105203411
33980	0.0697674	CC	0.860465	GG	0.116279	0.883721	NW_011794360.1_1729278	0.0192166	0.889747	rna193	LOC105203411	uncharacterized protein LOC105203411
33981	0.0697674	GG	0.860465	CC	0.116279	0.883721	NW_011794360.1_1729492	0.0192166	0.889747	rna193	LOC105203411	uncharacterized protein LOC105203411
33982	0.0697674	TT	0.860465	CC	0.116279	0.883721	NW_011794360.1_1729493	0.0192166	0.889747	rna193	LOC105203411	uncharacterized protein LOC105203411
34232	0.0697674	TT	0.860465	CC	0.116279	0.883721	NW_011794360.1_1758251	0.0192166	0.889747	rna195	LOC105203275	uncharacterized protein LOC105203275
34238	0.0697674	CC	0.860465	TT	0.116279	0.883721	NW_011794360.1_1758830	0.0192166	0.889747	rna195	LOC105203275	uncharacterized protein LOC105203275
34239	0.0697674	TT	0.883721	CC	0.116279	0.883721	NW_011794360.1_1758893	0.0186047	0.891506	rna195	LOC105203275	uncharacterized protein LOC105203275
34241	0.0697674	TT	0.860465	CC	0.116279	0.883721	NW_011794360.1_1759160	0.0192166	0.889747	rna195	LOC105203275	uncharacterized protein LOC105203275
34243	0.0697674	AA	0.883721	GG	0.116279	0.883721	NW_011794360.1_1759580	0.0186047	0.891506	rna195	LOC105203275	uncharacterized protein LOC105203275
34248	0.0930233	AA	0.883721	GG	0.116279	0.883721	NW_011794360.1_1759893	0.00465116	0.945627	rna195	LOC105203275	uncharacterized protein LOC105203275
34249	0.0930233	TT	0.883721	CC	0.116279	0.883721	NW_011794360.1_1759928	0.00465116	0.945627	rna195	LOC105203275	uncharacterized protein LOC105203275
34250	0.116279	TT	0.883721	CC	0.116279	0.883721	NW_011794360.1_1760175	0	1	rna195	LOC105203275	uncharacterized protein LOC105203275
34263	0.116279	GG	0.883721	AA	0.116279	0.883721	NW_011794360.1_1761153	0	1	rna195	LOC105203275	uncharacterized protein LOC105203275
34563	0.116279	AA	0.813953	GG	0.116279	0.883721	NW_011794360.1_1790232	0.00550796	0.940839	rna196	LOC105203187	phospholipase D3-like
34565	0.116279	AA	0.860465	GG	0.116279	0.883721	NW_011794360.1_1790268	0.000611995	0.980264	rna196	LOC105203187	phospholipase D3-like
34576	0.0697674	CC	0.883721	TT	0.116279	0.883721	NW_011794360.1_1791458	0.0186047	0.891506	rna196	LOC105203187	phospholipase D3-like
34593	0.0930233	TT	0.883721	CC	0.116279	0.883721	NW_011794360.1_1793296	0.00465116	0.945627	rna196	LOC105203187	phospholipase D3-like
34594	0.116279	GG	0.883721	AA	0.116279	0.883721	NW_011794360.1_1793323	0	1	rna196	LOC105203187	phospholipase D3-like
34603	0.0930233	CC	0.465116	TT	0.116279	0.883721	NW_011794360.1_1794021	0.202938	0.65236	rna196	LOC105203187	phospholipase D3-like
34604	0.0930233	TT	0.883721	AA	0.116279	0.883721	NW_011794360.1_1794078	0.00465116	0.945627	rna196	LOC105203187	phospholipase D3-like
34607	0.0697674	CC	0.883721	TT	0.116279	0.883721	NW_011794360.1_1794225	0.0186047	0.891506	rna196	LOC105203187	phospholipase D3-like
34608	0.0697674	CC	0.883721	AA	0.116279	0.883721	NW_011794360.1_1794247	0.0186047	0.891506	rna196	LOC105203187	phospholipase D3-like
34609	0.0465116	CT	0.883721	CC	0.116279	0.883721	NW_011794360.1_1794309	0.0418605	0.837886	rna196	LOC105203187	phospholipase D3-like
34610	0.0697674	GG	0.883721	AA	0.116279	0.883721	NW_011794360.1_1794315	0.0186047	0.891506	rna196	LOC105203187	phospholipase D3-like
34613	0.0930233	CC	0.767442	TT	0.116279	0.883721	NW_011794360.1_1794635	0.019951	0.887674	rna196	LOC105203187	phospholipase D3-like
34615	0.0930233	TT	0.883721	CC	0.116279	0.883721	NW_011794360.1_1794771	0.00465116	0.945627	rna196	LOC105203187	phospholipase D3-like
34616	0.0930233	GG	0.883721	AA	0.116279	0.883721	NW_011794360.1_1794789	0.00465116	0.945627	rna196	LOC105203187	phospholipase D3-like
34619	0.0930233	CC	0.860465	TT	0.116279	0.883721	NW_011794360.1_1795052	0.00526316	0.942166	rna196	LOC105203187	phospholipase D3-like
34620	0.0930233	GG	0.860465	AA	0.116279	0.883721	NW_011794360.1_1795064	0.00526316	0.942166	rna196	LOC105203187	phospholipase D3-like
34908	0.0930233	GG	0.883721	TT	0.116279	0.883721	NW_011794360.1_1820474	0.00465116	0.945627	rna197	LOC105203111	putative fatty acyl-CoA reductase CG5065
34909	0.0930233	GG	0.883721	AA	0.116279	0.883721	NW_011794360.1_1820478	0.00465116	0.945627	rna197	LOC105203111	putative fatty acyl-CoA reductase CG5065
34910	0.0697674	CC	0.883721	TT	0.116279	0.883721	NW_011794360.1_1820508	0.0186047	0.891506	rna197	LOC105203111	putative fatty acyl-CoA reductase CG5065
34911	0.116279	TT	0.883721	CC	0.116279	0.883721	NW_011794360.1_1820600	0	1	rna197	LOC105203111	putative fatty acyl-CoA reductase CG5065
34912	0.116279	TT	0.883721	GG	0.116279	0.883721	NW_011794360.1_1820636	0	1	rna197	LOC105203111	putative fatty acyl-CoA reductase CG5065
34913	0.0930233	TT	0.883721	CC	0.116279	0.883721	NW_011794360.1_1820690	0.00465116	0.945627	rna197	LOC105203111	putative fatty acyl-CoA reductase CG5065
34914	0.0930233	TT	0.883721	CC	0.116279	0.883721	NW_011794360.1_1820696	0.00465116	0.945627	rna197	LOC105203111	putative fatty acyl-CoA reductase CG5065
34925	0.0930233	TT	0.883721	CC	0.116279	0.883721	NW_011794360.1_1821312	0.00465116	0.945627	rna197	LOC105203111	putative fatty acyl-CoA reductase CG5065
34927	0.116279	CC	0.883721	TT	0.116279	0.883721	NW_011794360.1_1821405	0	1	rna197	LOC105203111	putative fatty acyl-CoA reductase CG5065
34947	0.0930233	AA	0.883721	GG	0.116279	0.883721	NW_011794360.1_1823666	0.00465116	0.945627	rna197	LOC105203111	putative fatty acyl-CoA reductase CG5065
34963	0.116279	TT	0.883721	GG	0.116279	0.883721	NW_011794360.1_1824589	0	1	rna197	LOC105203111	putative fatty acyl-CoA reductase CG5065
34964	0.116279	TT	0.883721	CC	0.116279	0.883721	NW_011794360.1_1824637	0	1	rna197	LOC105203111	putative fatty acyl-CoA reductase CG5065
34971	0.0930233	AA	0.860465	GG	0.116279	0.883721	NW_011794360.1_1825009	0.00526316	0.942166	rna197	LOC105203111	putative fatty acyl-CoA reductase CG5065
34974	0.116279	AA	0.883721	GG	0.116279	0.883721	NW_011794360.1_1825813	0	1	rna197	LOC105203111	putative fatty acyl-CoA reductase CG5065
34975	0.116279	CC	0.883721	GG	0.116279	0.883721	NW_011794360.1_1825826	0	1	rna197	LOC105203111	putative fatty acyl-CoA reductase CG5065
34976	0.116279	GG	0.883721	AA	0.116279	0.883721	NW_011794360.1_1825836	0	1	rna197	LOC105203111	putative fatty acyl-CoA reductase CG5065
34977	0.116279	CC	0.883721	TT	0.116279	0.883721	NW_011794360.1_1825842	0	1	rna197	LOC105203111	putative fatty acyl-CoA reductase CG5065
34978	0.0930233	AA	0.837209	GG	0.116279	0.883721	NW_011794360.1_1825865	0.00709914	0.932853	rna197	LOC105203111	putative fatty acyl-CoA reductase CG5065
35069	0.0697674	TT	0.883721	CC	0.116279	0.883721	NW_011794360.1_1832138	0.0186047	0.891506	rna199	LOC105203806	cytochrome b-c1 complex subunit 9
35082	0.116279	CC	0.883721	GG	0.116279	0.883721	NW_011794360.1_1833076	0	1	rna200	LOC105203897	uncharacterized protein LOC105203897
35083	0.116279	GG	0.511628	AA	0.116279	0.883721	NW_011794360.1_1833085	0.156671	0.69224	rna200	LOC105203897	uncharacterized protein LOC105203897
35084	0.116279	AA	0.883721	GG	0.116279	0.883721	NW_011794360.1_1833124	0	1	rna200	LOC105203897	uncharacterized protein LOC105203897
35088	0.0697674	TT	0.883721	CC	0.116279	0.883721	NW_011794360.1_1833312	0.0186047	0.891506	rna200	LOC105203897	uncharacterized protein LOC105203897
35090	0.0697674	CC	0.883721	TT	0.116279	0.883721	NW_011794360.1_1833836	0.0186047	0.891506	rna200	LOC105203897	uncharacterized protein LOC105203897
35105	0.0930233	TT	0.883721	CC	0.116279	0.883721	NW_011794360.1_1834628	0.00465116	0.945627	rna200	LOC105203897	uncharacterized protein LOC105203897
35106	0.0930233	GG	0.883721	AA	0.116279	0.883721	NW_011794360.1_1834652	0.00465116	0.945627	rna200	LOC105203897	uncharacterized protein LOC105203897
35107	0.0930233	CC	0.883721	TT	0.116279	0.883721	NW_011794360.1_1834695	0.00465116	0.945627	rna200	LOC105203897	uncharacterized protein LOC105203897
35108	0.0930233	AA	0.883721	GG	0.116279	0.883721	NW_011794360.1_1834697	0.00465116	0.945627	rna200	LOC105203897	uncharacterized protein LOC105203897
35110	0.0697674	GG	0.860465	AA	0.116279	0.883721	NW_011794360.1_1835116	0.0192166	0.889747	rna200	LOC105203897	uncharacterized protein LOC105203897
35167	0.0930233	CC	0.883721	TT	0.116279	0.883721	NW_011794360.1_1839665	0.00465116	0.945627	rna200	LOC105203897	uncharacterized protein LOC105203897
35168	0.0697674	AA	0.883721	GG	0.116279	0.883721	NW_011794360.1_1839747	0.0186047	0.891506	rna200	LOC105203897	uncharacterized protein LOC105203897
35181	0.0930233	AA	0.883721	GG	0.116279	0.883721	NW_011794360.1_1840653	0.00465116	0.945627	rna200	LOC105203897	uncharacterized protein LOC105203897
35182	0.0697674	GG	0.627907	TT	0.116279	0.883721	NW_011794360.1_1840705	0.0926561	0.760827	rna200	LOC105203897	uncharacterized protein LOC105203897
35185	0.0930233	AA	0.860465	CC	0.116279	0.883721	NW_011794360.1_1841060	0.00526316	0.942166	rna200	LOC105203897	uncharacterized protein LOC105203897
35191	0.116279	TT	0.883721	CC	0.116279	0.883721	NW_011794360.1_1841459	0	1	rna200	LOC105203897	uncharacterized protein LOC105203897
35195	0.0930233	AA	0.883721	TT	0.116279	0.883721	NW_011794360.1_1841708	0.00465116	0.945627	rna200	LOC105203897	uncharacterized protein LOC105203897
35196	0.0697674	CC	0.883721	TT	0.116279	0.883721	NW_011794360.1_1841788	0.0186047	0.891506	rna200	LOC105203897	uncharacterized protein LOC105203897
35197	0.0930233	TT	0.883721	CC	0.116279	0.883721	NW_011794360.1_1841822	0.00465116	0.945627	rna200	LOC105203897	uncharacterized protein LOC105203897
35203	0.0930233	TT	0.883721	GG	0.116279	0.883721	NW_011794360.1_1842173	0.00465116	0.945627	rna200	LOC105203897	uncharacterized protein LOC105203897
35205	0.0930233	AA	0.883721	GG	0.116279	0.883721	NW_011794360.1_1842193	0.00465116	0.945627	rna200	LOC105203897	uncharacterized protein LOC105203897
35206	0.0930233	TT	0.883721	CC	0.116279	0.883721	NW_011794360.1_1842241	0.00465116	0.945627	rna200	LOC105203897	uncharacterized protein LOC105203897
35207	0.0930233	AA	0.674419	GG	0.116279	0.883721	NW_011794360.1_1842249	0.0542228	0.815872	rna200	LOC105203897	uncharacterized protein LOC105203897
35266	0.116279	AA	0.883721	TT	0.116279	0.883721	NW_011794360.1_1846512	0	1	rna201	LOC105203959	uncharacterized protein LOC105203959
35272	0.0930233	AA	0.883721	GG	0.116279	0.883721	NW_011794360.1_1847526	0.00465116	0.945627	rna201	LOC105203959	uncharacterized protein LOC105203959
35273	0.0930233	TT	0.883721	CC	0.116279	0.883721	NW_011794360.1_1847573	0.00465116	0.945627	rna201	LOC105203959	uncharacterized protein LOC105203959
35274	0.0930233	TT	0.883721	CC	0.116279	0.883721	NW_011794360.1_1847652	0.00465116	0.945627	rna201	LOC105203959	uncharacterized protein LOC105203959
35282	0.116279	AA	0.883721	GG	0.116279	0.883721	NW_011794360.1_1849483	0	1	rna202	LOC105204032	LOW QUALITY PROTEIN: Fanconi anemia group M protein
35283	0.0697674	CC	0.883721	TT	0.116279	0.883721	NW_011794360.1_1849690	0.0186047	0.891506	rna202	LOC105204032	LOW QUALITY PROTEIN: Fanconi anemia group M protein
35284	0.0697674	AA	0.883721	GG	0.116279	0.883721	NW_011794360.1_1849693	0.0186047	0.891506	rna202	LOC105204032	LOW QUALITY PROTEIN: Fanconi anemia group M protein
35285	0.0465116	TC	0.883721	TT	0.116279	0.883721	NW_011794360.1_1849714	0.0418605	0.837886	rna202	LOC105204032	LOW QUALITY PROTEIN: Fanconi anemia group M protein
35286	0.0465116	TC	0.883721	TT	0.116279	0.883721	NW_011794360.1_1849724	0.0418605	0.837886	rna202	LOC105204032	LOW QUALITY PROTEIN: Fanconi anemia group M protein
35287	0.0697674	GG	0.883721	AA	0.116279	0.883721	NW_011794360.1_1849801	0.0186047	0.891506	rna202	LOC105204032	LOW QUALITY PROTEIN: Fanconi anemia group M protein
35288	0.0697674	GG	0.883721	AA	0.116279	0.883721	NW_011794360.1_1849899	0.0186047	0.891506	rna202	LOC105204032	LOW QUALITY PROTEIN: Fanconi anemia group M protein
35289	0.0930233	AA	0.883721	GG	0.116279	0.883721	NW_011794360.1_1849938	0.00465116	0.945627	rna202	LOC105204032	LOW QUALITY PROTEIN: Fanconi anemia group M protein
35290	0.0930233	CC	0.883721	TT	0.116279	0.883721	NW_011794360.1_1850122	0.00465116	0.945627	rna202	LOC105204032	LOW QUALITY PROTEIN: Fanconi anemia group M protein
35291	0.116279	TT	0.883721	AA	0.116279	0.883721	NW_011794360.1_1850261	0	1	rna202	LOC105204032	LOW QUALITY PROTEIN: Fanconi anemia group M protein
35294	0.116279	GA	0.883721	GG	0.116279	0.883721	NW_011794360.1_1850312	0	1	rna202	LOC105204032	LOW QUALITY PROTEIN: Fanconi anemia group M protein
35295	0.116279	AT	0.883721	AA	0.116279	0.883721	NW_011794360.1_1850322	0	1	rna202	LOC105204032	LOW QUALITY PROTEIN: Fanconi anemia group M protein
35296	0.0930233	CT	0.883721	CC	0.116279	0.883721	NW_011794360.1_1850332	0.00465116	0.945627	rna202	LOC105204032	LOW QUALITY PROTEIN: Fanconi anemia group M protein
35297	0.116279	TG	0.883721	TT	0.116279	0.883721	NW_011794360.1_1850342	0	1	rna202	LOC105204032	LOW QUALITY PROTEIN: Fanconi anemia group M protein
35299	0.0930233	TT	0.883721	CC	0.116279	0.883721	NW_011794360.1_1850468	0.00465116	0.945627	rna202	LOC105204032	LOW QUALITY PROTEIN: Fanconi anemia group M protein
35300	0.116279	TT	0.883721	CC	0.116279	0.883721	NW_011794360.1_1850496	0	1	rna202	LOC105204032	LOW QUALITY PROTEIN: Fanconi anemia group M protein
35301	0.0697674	GG	0.860465	AA	0.116279	0.883721	NW_011794360.1_1850593	0.0192166	0.889747	rna202	LOC105204032	LOW QUALITY PROTEIN: Fanconi anemia group M protein
35302	0.0697674	TT	0.860465	CC	0.116279	0.883721	NW_011794360.1_1850621	0.0192166	0.889747	rna202	LOC105204032	LOW QUALITY PROTEIN: Fanconi anemia group M protein
35303	0.0930233	AA	0.883721	GG	0.116279	0.883721	NW_011794360.1_1851185	0.00465116	0.945627	rna202	LOC105204032	LOW QUALITY PROTEIN: Fanconi anemia group M protein
35304	0.116279	AA	0.883721	GG	0.116279	0.883721	NW_011794360.1_1851332	0	1	rna202	LOC105204032	LOW QUALITY PROTEIN: Fanconi anemia group M protein
35305	0.116279	AA	0.813953	GG	0.116279	0.883721	NW_011794360.1_1851473	0.00550796	0.940839	rna202	LOC105204032	LOW QUALITY PROTEIN: Fanconi anemia group M protein
35306	0.116279	AA	0.883721	GG	0.116279	0.883721	NW_011794360.1_1851599	0	1	rna202	LOC105204032	LOW QUALITY PROTEIN: Fanconi anemia group M protein
35307	0.116279	GG	0.883721	TT	0.116279	0.883721	NW_011794360.1_1851600	0	1	rna202	LOC105204032	LOW QUALITY PROTEIN: Fanconi anemia group M protein
35309	0.0930233	AA	0.883721	GG	0.116279	0.883721	NW_011794360.1_1851838	0.00465116	0.945627	rna202	LOC105204032	LOW QUALITY PROTEIN: Fanconi anemia group M protein
35310	0.116279	TT	0.883721	CC	0.116279	0.883721	NW_011794360.1_1851962	0	1	rna202	LOC105204032	LOW QUALITY PROTEIN: Fanconi anemia group M protein
35312	0.0930233	TT	0.883721	CC	0.116279	0.883721	NW_011794360.1_1852370	0.00465116	0.945627	rna202	LOC105204032	LOW QUALITY PROTEIN: Fanconi anemia group M protein
35315	0.116279	CC	0.883721	TT	0.116279	0.883721	NW_011794360.1_1852637	0	1	rna202	LOC105204032	LOW QUALITY PROTEIN: Fanconi anemia group M protein
35317	0.0930233	AA	0.883721	GG	0.116279	0.883721	NW_011794360.1_1852843	0.00465116	0.945627	rna202	LOC105204032	LOW QUALITY PROTEIN: Fanconi anemia group M protein
35322	0.0697674	TT	0.883721	CC	0.116279	0.883721	NW_011794360.1_1853095	0.0186047	0.891506	rna202	LOC105204032	LOW QUALITY PROTEIN: Fanconi anemia group M protein
35326	0.0930233	CC	0.465116	TT	0.116279	0.883721	NW_011794360.1_1853603	0.202938	0.65236	rna202	LOC105204032	LOW QUALITY PROTEIN: Fanconi anemia group M protein
35327	0.116279	TT	0.860465	CC	0.116279	0.883721	NW_011794360.1_1853642	0.000611995	0.980264	rna202	LOC105204032	LOW QUALITY PROTEIN: Fanconi anemia group M protein
35328	0.0930233	CC	0.697674	TT	0.116279	0.883721	NW_011794360.1_1853791	0.0438188	0.834191	rna202	LOC105204032	LOW QUALITY PROTEIN: Fanconi anemia group M protein
35329	0.0930233	GG	0.883721	TT	0.116279	0.883721	NW_011794360.1_1853825	0.00465116	0.945627	rna202	LOC105204032	LOW QUALITY PROTEIN: Fanconi anemia group M protein
35330	0.116279	GG	0.883721	AA	0.116279	0.883721	NW_011794360.1_1853876	0	1	rna202	LOC105204032	LOW QUALITY PROTEIN: Fanconi anemia group M protein
35331	0.0930233	GG	0.883721	AA	0.116279	0.883721	NW_011794360.1_1853888	0.00465116	0.945627	rna202	LOC105204032	LOW QUALITY PROTEIN: Fanconi anemia group M protein
35332	0.0930233	CC	0.883721	TT	0.116279	0.883721	NW_011794360.1_1853908	0.00465116	0.945627	rna202	LOC105204032	LOW QUALITY PROTEIN: Fanconi anemia group M protein
35333	0.0930233	TT	0.883721	CC	0.116279	0.883721	NW_011794360.1_1854032	0.00465116	0.945627	rna202	LOC105204032	LOW QUALITY PROTEIN: Fanconi anemia group M protein
35336	0.0930233	AA	0.883721	CC	0.116279	0.883721	NW_011794360.1_1854358	0.00465116	0.945627	rna202	LOC105204032	LOW QUALITY PROTEIN: Fanconi anemia group M protein
35354	0.0697674	GG	0.627907	AA	0.116279	0.883721	NW_011794360.1_1855534	0.0926561	0.760827	rna204	LOC105204103	probable phenylalanine--tRNA ligase alpha subunit isoform X2
35355	0.0930233	GG	0.883721	AA	0.116279	0.883721	NW_011794360.1_1855618	0.00465116	0.945627	rna204	LOC105204103	probable phenylalanine--tRNA ligase alpha subunit isoform X2
35358	0.116279	GG	0.883721	AA	0.116279	0.883721	NW_011794360.1_1855834	0	1	rna204	LOC105204103	probable phenylalanine--tRNA ligase alpha subunit isoform X2
35359	0.0930233	TT	0.883721	CC	0.116279	0.883721	NW_011794360.1_1855946	0.00465116	0.945627	rna204	LOC105204103	probable phenylalanine--tRNA ligase alpha subunit isoform X2
35360	0.0697674	GG	0.883721	AA	0.116279	0.883721	NW_011794360.1_1856293	0.0186047	0.891506	rna204	LOC105204103	probable phenylalanine--tRNA ligase alpha subunit isoform X2
35361	0.0697674	AA	0.883721	GG	0.116279	0.883721	NW_011794360.1_1856302	0.0186047	0.891506	rna204	LOC105204103	probable phenylalanine--tRNA ligase alpha subunit isoform X2
35363	0.0697674	TT	0.883721	CC	0.116279	0.883721	NW_011794360.1_1856446	0.0186047	0.891506	rna204	LOC105204103	probable phenylalanine--tRNA ligase alpha subunit isoform X2
35365	0.116279	AA	0.883721	GG	0.116279	0.883721	NW_011794360.1_1856632	0	1	rna204	LOC105204103	probable phenylalanine--tRNA ligase alpha subunit isoform X2
35366	0.116279	AA	0.883721	GG	0.116279	0.883721	NW_011794360.1_1857271	0	1	rna204	LOC105204103	probable phenylalanine--tRNA ligase alpha subunit isoform X2
35370	0.0697674	GG	0.883721	AA	0.116279	0.883721	NW_011794360.1_1857786	0.0186047	0.891506	rna203	LOC105204103	probable phenylalanine--tRNA ligase alpha subunit isoform X1
35371	0.0697674	CC	0.883721	GG	0.116279	0.883721	NW_011794360.1_1857806	0.0186047	0.891506	rna203	LOC105204103	probable phenylalanine--tRNA ligase alpha subunit isoform X1
35372	0.0697674	TT	0.883721	CC	0.116279	0.883721	NW_011794360.1_1857816	0.0186047	0.891506	rna203	LOC105204103	probable phenylalanine--tRNA ligase alpha subunit isoform X1
35373	0.0697674	TT	0.883721	CC	0.116279	0.883721	NW_011794360.1_1857932	0.0186047	0.891506	rna203	LOC105204103	probable phenylalanine--tRNA ligase alpha subunit isoform X1
35423	0.0930233	AA	0.860465	GG	0.116279	0.883721	NW_011794360.1_1862454	0.00526316	0.942166	rna205	LOC105204321	E3 ubiquitin-protein ligase HUWE1
35424	0.0697674	CC	0.883721	AA	0.116279	0.883721	NW_011794360.1_1862500	0.0186047	0.891506	rna205	LOC105204321	E3 ubiquitin-protein ligase HUWE1
35425	0.0930233	AA	0.883721	GG	0.116279	0.883721	NW_011794360.1_1862647	0.00465116	0.945627	rna205	LOC105204321	E3 ubiquitin-protein ligase HUWE1
35426	0.116279	CC	0.837209	TT	0.116279	0.883721	NW_011794360.1_1862713	0.00244798	0.960539	rna205	LOC105204321	E3 ubiquitin-protein ligase HUWE1
35430	0.0930233	AA	0.860465	CC	0.116279	0.883721	NW_011794360.1_1863286	0.00526316	0.942166	rna205	LOC105204321	E3 ubiquitin-protein ligase HUWE1
35434	0.116279	TT	0.860465	CC	0.116279	0.883721	NW_011794360.1_1863988	0.000611995	0.980264	rna205	LOC105204321	E3 ubiquitin-protein ligase HUWE1
35437	0.0697674	GG	0.860465	AA	0.116279	0.883721	NW_011794360.1_1864264	0.0192166	0.889747	rna205	LOC105204321	E3 ubiquitin-protein ligase HUWE1
35438	0.0930233	AA	0.883721	GG	0.116279	0.883721	NW_011794360.1_1864375	0.00465116	0.945627	rna205	LOC105204321	E3 ubiquitin-protein ligase HUWE1
35439	0.0930233	GG	0.883721	AA	0.116279	0.883721	NW_011794360.1_1864475	0.00465116	0.945627	rna205	LOC105204321	E3 ubiquitin-protein ligase HUWE1
35440	0.0930233	CC	0.883721	TT	0.116279	0.883721	NW_011794360.1_1864724	0.00465116	0.945627	rna205	LOC105204321	E3 ubiquitin-protein ligase HUWE1
35443	0.116279	TT	0.883721	CC	0.116279	0.883721	NW_011794360.1_1865447	0	1	rna205	LOC105204321	E3 ubiquitin-protein ligase HUWE1
35445	0.0930233	GG	0.883721	AA	0.116279	0.883721	NW_011794360.1_1866070	0.00465116	0.945627	rna205	LOC105204321	E3 ubiquitin-protein ligase HUWE1
35446	0.0930233	TT	0.883721	CC	0.116279	0.883721	NW_011794360.1_1866077	0.00465116	0.945627	rna205	LOC105204321	E3 ubiquitin-protein ligase HUWE1
35447	0.0930233	TT	0.883721	CC	0.116279	0.883721	NW_011794360.1_1866085	0.00465116	0.945627	rna205	LOC105204321	E3 ubiquitin-protein ligase HUWE1
35448	0.116279	GG	0.883721	AA	0.116279	0.883721	NW_011794360.1_1866214	0	1	rna205	LOC105204321	E3 ubiquitin-protein ligase HUWE1
35449	0.0930233	GG	0.883721	AA	0.116279	0.883721	NW_011794360.1_1866271	0.00465116	0.945627	rna205	LOC105204321	E3 ubiquitin-protein ligase HUWE1
35450	0.0697674	AA	0.860465	GG	0.116279	0.883721	NW_011794360.1_1866724	0.0192166	0.889747	rna205	LOC105204321	E3 ubiquitin-protein ligase HUWE1
35453	0.116279	TT	0.883721	CC	0.116279	0.883721	NW_011794360.1_1866926	0	1	rna205	LOC105204321	E3 ubiquitin-protein ligase HUWE1
35454	0.116279	GG	0.883721	CC	0.116279	0.883721	NW_011794360.1_1867012	0	1	rna205	LOC105204321	E3 ubiquitin-protein ligase HUWE1
35455	0.0930233	GG	0.883721	AA	0.116279	0.883721	NW_011794360.1_1867024	0.00465116	0.945627	rna205	LOC105204321	E3 ubiquitin-protein ligase HUWE1
35456	0.0697674	AA	0.883721	GG	0.116279	0.883721	NW_011794360.1_1867301	0.0186047	0.891506	rna205	LOC105204321	E3 ubiquitin-protein ligase HUWE1
35457	0.116279	GG	0.860465	AA	0.116279	0.883721	NW_011794360.1_1867771	0.000611995	0.980264	rna205	LOC105204321	E3 ubiquitin-protein ligase HUWE1
35458	0.116279	AA	0.883721	TT	0.116279	0.883721	NW_011794360.1_1867786	0	1	rna205	LOC105204321	E3 ubiquitin-protein ligase HUWE1
35459	0.116279	TT	0.860465	CC	0.116279	0.883721	NW_011794360.1_1868083	0.000611995	0.980264	rna205	LOC105204321	E3 ubiquitin-protein ligase HUWE1
35460	0.0930233	CC	0.860465	TT	0.116279	0.883721	NW_011794360.1_1868407	0.00526316	0.942166	rna205	LOC105204321	E3 ubiquitin-protein ligase HUWE1
35461	0.0930233	TT	0.883721	CC	0.116279	0.883721	NW_011794360.1_1868416	0.00465116	0.945627	rna205	LOC105204321	E3 ubiquitin-protein ligase HUWE1
35462	0.0697674	TT	0.883721	CC	0.116279	0.883721	NW_011794360.1_1868446	0.0186047	0.891506	rna205	LOC105204321	E3 ubiquitin-protein ligase HUWE1
35463	0.0930233	GG	0.860465	AA	0.116279	0.883721	NW_011794360.1_1868488	0.00526316	0.942166	rna205	LOC105204321	E3 ubiquitin-protein ligase HUWE1
35466	0.0930233	GG	0.883721	AA	0.116279	0.883721	NW_011794360.1_1868855	0.00465116	0.945627	rna205	LOC105204321	E3 ubiquitin-protein ligase HUWE1
35467	0.0697674	AA	0.837209	GG	0.116279	0.883721	NW_011794360.1_1868903	0.0210526	0.884636	rna205	LOC105204321	E3 ubiquitin-protein ligase HUWE1
35468	0.0697674	TT	0.837209	CC	0.116279	0.883721	NW_011794360.1_1868906	0.0210526	0.884636	rna205	LOC105204321	E3 ubiquitin-protein ligase HUWE1
35471	0.0930233	CC	0.860465	TT	0.116279	0.883721	NW_011794360.1_1869493	0.00526316	0.942166	rna205	LOC105204321	E3 ubiquitin-protein ligase HUWE1
35472	0.0930233	CC	0.883721	TT	0.116279	0.883721	NW_011794360.1_1869553	0.00465116	0.945627	rna205	LOC105204321	E3 ubiquitin-protein ligase HUWE1
35473	0.0930233	AA	0.860465	GG	0.116279	0.883721	NW_011794360.1_1869604	0.00526316	0.942166	rna205	LOC105204321	E3 ubiquitin-protein ligase HUWE1
35474	0.0930233	CC	0.883721	GG	0.116279	0.883721	NW_011794360.1_1869817	0.00465116	0.945627	rna205	LOC105204321	E3 ubiquitin-protein ligase HUWE1
35475	0.116279	AA	0.883721	GG	0.116279	0.883721	NW_011794360.1_1870060	0	1	rna205	LOC105204321	E3 ubiquitin-protein ligase HUWE1
35476	0.0697674	TT	0.883721	CC	0.116279	0.883721	NW_011794360.1_1870291	0.0186047	0.891506	rna205	LOC105204321	E3 ubiquitin-protein ligase HUWE1
35478	0.116279	TT	0.883721	CC	0.116279	0.883721	NW_011794360.1_1870447	0	1	rna205	LOC105204321	E3 ubiquitin-protein ligase HUWE1
35479	0.116279	GG	0.883721	AA	0.116279	0.883721	NW_011794360.1_1870459	0	1	rna205	LOC105204321	E3 ubiquitin-protein ligase HUWE1
35484	0.116279	TT	0.883721	CC	0.116279	0.883721	NW_011794360.1_1871409	0	1	rna205	LOC105204321	E3 ubiquitin-protein ligase HUWE1
35486	0.0930233	GG	0.883721	AA	0.116279	0.883721	NW_011794360.1_1871665	0.00465116	0.945627	rna205	LOC105204321	E3 ubiquitin-protein ligase HUWE1
35487	0.116279	AA	0.883721	TT	0.116279	0.883721	NW_011794360.1_1871683	0	1	rna205	LOC105204321	E3 ubiquitin-protein ligase HUWE1
35488	0.116279	TT	0.883721	CC	0.116279	0.883721	NW_011794360.1_1872367	0	1	rna205	LOC105204321	E3 ubiquitin-protein ligase HUWE1
35489	0.116279	GG	0.883721	AA	0.116279	0.883721	NW_011794360.1_1872481	0	1	rna205	LOC105204321	E3 ubiquitin-protein ligase HUWE1
35490	0.116279	AA	0.883721	GG	0.116279	0.883721	NW_011794360.1_1872487	0	1	rna205	LOC105204321	E3 ubiquitin-protein ligase HUWE1
35494	0.116279	CC	0.883721	TT	0.116279	0.883721	NW_011794360.1_1872881	0	1	rna205	LOC105204321	E3 ubiquitin-protein ligase HUWE1
35499	0.0930233	CC	0.860465	TT	0.116279	0.883721	NW_011794360.1_1873746	0.00526316	0.942166	rna205	LOC105204321	E3 ubiquitin-protein ligase HUWE1
35500	0.0930233	AA	0.860465	GG	0.116279	0.883721	NW_011794360.1_1873748	0.00526316	0.942166	rna205	LOC105204321	E3 ubiquitin-protein ligase HUWE1
35501	0.0930233	TT	0.860465	CC	0.116279	0.883721	NW_011794360.1_1873818	0.00526316	0.942166	rna205	LOC105204321	E3 ubiquitin-protein ligase HUWE1
35502	0.0930233	CC	0.883721	TT	0.116279	0.883721	NW_011794360.1_1873833	0.00465116	0.945627	rna205	LOC105204321	E3 ubiquitin-protein ligase HUWE1
35503	0.116279	TT	0.883721	CC	0.116279	0.883721	NW_011794360.1_1873893	0	1	rna205	LOC105204321	E3 ubiquitin-protein ligase HUWE1
35504	0.0930233	AA	0.883721	GG	0.116279	0.883721	NW_011794360.1_1874083	0.00465116	0.945627	rna205	LOC105204321	E3 ubiquitin-protein ligase HUWE1
35510	0.0697674	TT	0.883721	GG	0.116279	0.883721	NW_011794360.1_1875767	0.0186047	0.891506	rna205	LOC105204321	E3 ubiquitin-protein ligase HUWE1
35511	0.116279	CC	0.883721	TT	0.116279	0.883721	NW_011794360.1_1876016	0	1	rna205	LOC105204321	E3 ubiquitin-protein ligase HUWE1
35512	0.0930233	TT	0.883721	CC	0.116279	0.883721	NW_011794360.1_1876036	0.00465116	0.945627	rna205	LOC105204321	E3 ubiquitin-protein ligase HUWE1
35513	0.0930233	TT	0.883721	CC	0.116279	0.883721	NW_011794360.1_1876045	0.00465116	0.945627	rna205	LOC105204321	E3 ubiquitin-protein ligase HUWE1
35518	0.116279	CC	0.883721	TT	0.116279	0.883721	NW_011794360.1_1876694	0	1	rna205	LOC105204321	E3 ubiquitin-protein ligase HUWE1
35528	0.0697674	AA	0.883721	GG	0.116279	0.883721	NW_011794360.1_1877980	0.0186047	0.891506	rna205	LOC105204321	E3 ubiquitin-protein ligase HUWE1
35530	0.0930233	TT	0.883721	CC	0.116279	0.883721	NW_011794360.1_1878175	0.00465116	0.945627	rna205	LOC105204321	E3 ubiquitin-protein ligase HUWE1
35532	0.0930233	GG	0.883721	AA	0.116279	0.883721	NW_011794360.1_1878493	0.00465116	0.945627	rna205	LOC105204321	E3 ubiquitin-protein ligase HUWE1
35534	0.116279	CC	0.883721	TT	0.116279	0.883721	NW_011794360.1_1878912	0	1	rna205	LOC105204321	E3 ubiquitin-protein ligase HUWE1
35536	0.116279	GG	0.837209	AA	0.116279	0.883721	NW_011794360.1_1879091	0.00244798	0.960539	rna205	LOC105204321	E3 ubiquitin-protein ligase HUWE1
35537	0.0697674	AA	0.883721	GG	0.116279	0.883721	NW_011794360.1_1879112	0.0186047	0.891506	rna205	LOC105204321	E3 ubiquitin-protein ligase HUWE1
35538	0.0697674	AA	0.883721	GG	0.116279	0.883721	NW_011794360.1_1879151	0.0186047	0.891506	rna205	LOC105204321	E3 ubiquitin-protein ligase HUWE1
35539	0.0697674	AG	0.883721	AA	0.116279	0.883721	NW_011794360.1_1879350	0.0186047	0.891506	rna205	LOC105204321	E3 ubiquitin-protein ligase HUWE1
35540	0.0697674	AG	0.883721	AA	0.116279	0.883721	NW_011794360.1_1879386	0.0186047	0.891506	rna205	LOC105204321	E3 ubiquitin-protein ligase HUWE1
35541	0.0697674	AT	0.883721	AA	0.116279	0.883721	NW_011794360.1_1879387	0.0186047	0.891506	rna205	LOC105204321	E3 ubiquitin-protein ligase HUWE1
35542	0.0697674	AT	0.883721	AA	0.116279	0.883721	NW_011794360.1_1879395	0.0186047	0.891506	rna205	LOC105204321	E3 ubiquitin-protein ligase HUWE1
35543	0.0697674	GA	0.883721	GG	0.116279	0.883721	NW_011794360.1_1879416	0.0186047	0.891506	rna205	LOC105204321	E3 ubiquitin-protein ligase HUWE1
35544	0.0697674	TT	0.883721	CC	0.116279	0.883721	NW_011794360.1_1879420	0.0186047	0.891506	rna205	LOC105204321	E3 ubiquitin-protein ligase HUWE1
35546	0.116279	CT	0.883721	CC	0.116279	0.883721	NW_011794360.1_1879513	0	1	rna205	LOC105204321	E3 ubiquitin-protein ligase HUWE1
35547	0.0697674	GT	0.883721	GG	0.116279	0.883721	NW_011794360.1_1879518	0.0186047	0.891506	rna205	LOC105204321	E3 ubiquitin-protein ligase HUWE1
35548	0.116279	TC	0.883721	TT	0.116279	0.883721	NW_011794360.1_1879520	0	1	rna205	LOC105204321	E3 ubiquitin-protein ligase HUWE1
35549	0.0930233	GA	0.860465	GG	0.116279	0.883721	NW_011794360.1_1879528	0.00526316	0.942166	rna205	LOC105204321	E3 ubiquitin-protein ligase HUWE1
35550	0.0930233	GA	0.883721	GG	0.116279	0.883721	NW_011794360.1_1879538	0.00465116	0.945627	rna205	LOC105204321	E3 ubiquitin-protein ligase HUWE1
35551	0.0930233	GT	0.883721	GG	0.116279	0.883721	NW_011794360.1_1879551	0.00465116	0.945627	rna205	LOC105204321	E3 ubiquitin-protein ligase HUWE1
35552	0.0930233	CT	0.883721	CC	0.116279	0.883721	NW_011794360.1_1879555	0.00465116	0.945627	rna205	LOC105204321	E3 ubiquitin-protein ligase HUWE1
35553	0.0930233	GA	0.883721	GG	0.116279	0.883721	NW_011794360.1_1879560	0.00465116	0.945627	rna205	LOC105204321	E3 ubiquitin-protein ligase HUWE1
35554	0.116279	CT	0.860465	CC	0.116279	0.883721	NW_011794360.1_1879586	0.000611995	0.980264	rna205	LOC105204321	E3 ubiquitin-protein ligase HUWE1
35555	0.116279	GG	0.860465	AA	0.116279	0.883721	NW_011794360.1_1879596	0.000611995	0.980264	rna205	LOC105204321	E3 ubiquitin-protein ligase HUWE1
35556	0.0697674	TT	0.883721	CC	0.116279	0.883721	NW_011794360.1_1879613	0.0186047	0.891506	rna205	LOC105204321	E3 ubiquitin-protein ligase HUWE1
35557	0.0697674	AA	0.860465	GG	0.116279	0.883721	NW_011794360.1_1879625	0.0192166	0.889747	rna205	LOC105204321	E3 ubiquitin-protein ligase HUWE1
35558	0.0697674	AA	0.883721	GG	0.116279	0.883721	NW_011794360.1_1879644	0.0186047	0.891506	rna205	LOC105204321	E3 ubiquitin-protein ligase HUWE1
35559	0.0697674	AA	0.883721	TT	0.116279	0.883721	NW_011794360.1_1879645	0.0186047	0.891506	rna205	LOC105204321	E3 ubiquitin-protein ligase HUWE1
35560	0.0930233	GG	0.883721	AA	0.116279	0.883721	NW_011794360.1_1879655	0.00465116	0.945627	rna205	LOC105204321	E3 ubiquitin-protein ligase HUWE1
35561	0.0697674	CT	0.883721	CC	0.116279	0.883721	NW_011794360.1_1879685	0.0186047	0.891506	rna205	LOC105204321	E3 ubiquitin-protein ligase HUWE1
35583	0.0930233	AA	0.883721	GG	0.116279	0.883721	NW_011794360.1_1881432	0.00465116	0.945627	rna206	LOC105204237	protein SZT2-like
35585	0.0697674	CT	0.883721	CC	0.116279	0.883721	NW_011794360.1_1881580	0.0186047	0.891506	rna206	LOC105204237	protein SZT2-like
35586	0.0697674	GA	0.883721	GG	0.116279	0.883721	NW_011794360.1_1881581	0.0186047	0.891506	rna206	LOC105204237	protein SZT2-like
35587	0.116279	AA	0.883721	TT	0.116279	0.883721	NW_011794360.1_1881652	0	1	rna206	LOC105204237	protein SZT2-like
35588	0.0930233	TT	0.883721	CC	0.116279	0.883721	NW_011794360.1_1881764	0.00465116	0.945627	rna206	LOC105204237	protein SZT2-like
35589	0.0697674	GG	0.883721	AA	0.116279	0.883721	NW_011794360.1_1881977	0.0186047	0.891506	rna206	LOC105204237	protein SZT2-like
35590	0.0697674	TT	0.883721	CC	0.116279	0.883721	NW_011794360.1_1882016	0.0186047	0.891506	rna206	LOC105204237	protein SZT2-like
35591	0.116279	CC	0.883721	TT	0.116279	0.883721	NW_011794360.1_1882169	0	1	rna206	LOC105204237	protein SZT2-like
35593	0.0697674	GG	0.860465	AA	0.116279	0.883721	NW_011794360.1_1882296	0.0192166	0.889747	rna206	LOC105204237	protein SZT2-like
35594	0.0697674	TT	0.883721	GG	0.116279	0.883721	NW_011794360.1_1882646	0.0186047	0.891506	rna206	LOC105204237	protein SZT2-like
35596	0.116279	CC	0.860465	TT	0.116279	0.883721	NW_011794360.1_1882756	0.000611995	0.980264	rna206	LOC105204237	protein SZT2-like
35597	0.116279	AA	0.883721	GG	0.116279	0.883721	NW_011794360.1_1882822	0	1	rna206	LOC105204237	protein SZT2-like
35598	0.0930233	AA	0.883721	GG	0.116279	0.883721	NW_011794360.1_1882866	0.00465116	0.945627	rna206	LOC105204237	protein SZT2-like
35599	0.116279	TT	0.883721	CC	0.116279	0.883721	NW_011794360.1_1883395	0	1	rna206	LOC105204237	protein SZT2-like
35600	0.0697674	AA	0.883721	GG	0.116279	0.883721	NW_011794360.1_1883644	0.0186047	0.891506	rna206	LOC105204237	protein SZT2-like
35601	0.0930233	CC	0.883721	TT	0.116279	0.883721	NW_011794360.1_1883853	0.00465116	0.945627	rna206	LOC105204237	protein SZT2-like
35602	0.116279	AA	0.883721	GG	0.116279	0.883721	NW_011794360.1_1883862	0	1	rna206	LOC105204237	protein SZT2-like
35603	0.0697674	GG	0.883721	AA	0.116279	0.883721	NW_011794360.1_1884054	0.0186047	0.891506	rna206	LOC105204237	protein SZT2-like
35604	0.0930233	AA	0.883721	GG	0.116279	0.883721	NW_011794360.1_1884105	0.00465116	0.945627	rna206	LOC105204237	protein SZT2-like
35607	0.0930233	CC	0.883721	TT	0.116279	0.883721	NW_011794360.1_1884425	0.00465116	0.945627	rna206	LOC105204237	protein SZT2-like
35608	0.0697674	GG	0.837209	AA	0.116279	0.883721	NW_011794360.1_1884527	0.0210526	0.884636	rna206	LOC105204237	protein SZT2-like
35611	0.0697674	AA	0.883721	TT	0.116279	0.883721	NW_011794360.1_1884609	0.0186047	0.891506	rna206	LOC105204237	protein SZT2-like
35612	0.0930233	AA	0.883721	GG	0.116279	0.883721	NW_011794360.1_1884721	0.00465116	0.945627	rna206	LOC105204237	protein SZT2-like
35613	0.116279	TT	0.860465	CC	0.116279	0.883721	NW_011794360.1_1885028	0.000611995	0.980264	rna206	LOC105204237	protein SZT2-like
35614	0.116279	AA	0.883721	TT	0.116279	0.883721	NW_011794360.1_1885277	0	1	rna206	LOC105204237	protein SZT2-like
35615	0.0697674	CC	0.883721	TT	0.116279	0.883721	NW_011794360.1_1885601	0.0186047	0.891506	rna206	LOC105204237	protein SZT2-like
35616	0.0930233	GG	0.883721	AA	0.116279	0.883721	NW_011794360.1_1885613	0.00465116	0.945627	rna206	LOC105204237	protein SZT2-like
35617	0.0930233	TT	0.883721	CC	0.116279	0.883721	NW_011794360.1_1885811	0.00465116	0.945627	rna206	LOC105204237	protein SZT2-like
35618	0.0930233	AA	0.883721	GG	0.116279	0.883721	NW_011794360.1_1885997	0.00465116	0.945627	rna206	LOC105204237	protein SZT2-like
35619	0.0930233	GG	0.883721	AA	0.116279	0.883721	NW_011794360.1_1886147	0.00465116	0.945627	rna206	LOC105204237	protein SZT2-like
35620	0.0930233	AA	0.813953	GG	0.116279	0.883721	NW_011794360.1_1886647	0.0101591	0.919715	rna206	LOC105204237	protein SZT2-like
35621	0.0930233	CC	0.883721	TT	0.116279	0.883721	NW_011794360.1_1886758	0.00465116	0.945627	rna206	LOC105204237	protein SZT2-like
35622	0.0930233	TT	0.883721	CC	0.116279	0.883721	NW_011794360.1_1886766	0.00465116	0.945627	rna206	LOC105204237	protein SZT2-like
35623	0.0930233	AA	0.883721	GG	0.116279	0.883721	NW_011794360.1_1886945	0.00465116	0.945627	rna206	LOC105204237	protein SZT2-like
35624	0.0930233	GG	0.883721	AA	0.116279	0.883721	NW_011794360.1_1887015	0.00465116	0.945627	rna206	LOC105204237	protein SZT2-like
35625	0.0930233	AA	0.883721	GG	0.116279	0.883721	NW_011794360.1_1887125	0.00465116	0.945627	rna206	LOC105204237	protein SZT2-like
35626	0.0697674	GG	0.883721	AA	0.116279	0.883721	NW_011794360.1_1887173	0.0186047	0.891506	rna206	LOC105204237	protein SZT2-like
35628	0.0930233	GG	0.790698	AA	0.116279	0.883721	NW_011794360.1_1887485	0.0144431	0.904341	rna206	LOC105204237	protein SZT2-like
35629	0.0697674	TT	0.860465	CC	0.116279	0.883721	NW_011794360.1_1887500	0.0192166	0.889747	rna206	LOC105204237	protein SZT2-like
35631	0.0697674	GG	0.883721	AA	0.116279	0.883721	NW_011794360.1_1887908	0.0186047	0.891506	rna206	LOC105204237	protein SZT2-like
35633	0.0697674	TT	0.883721	CC	0.116279	0.883721	NW_011794360.1_1888068	0.0186047	0.891506	rna206	LOC105204237	protein SZT2-like
35634	0.0930233	GG	0.883721	AA	0.116279	0.883721	NW_011794360.1_1888101	0.00465116	0.945627	rna206	LOC105204237	protein SZT2-like
35635	0.0697674	CC	0.883721	GG	0.116279	0.883721	NW_011794360.1_1888191	0.0186047	0.891506	rna206	LOC105204237	protein SZT2-like
35636	0.0930233	CC	0.883721	TT	0.116279	0.883721	NW_011794360.1_1888223	0.00465116	0.945627	rna206	LOC105204237	protein SZT2-like
35639	0.0930233	GG	0.55814	AA	0.116279	0.883721	NW_011794360.1_1888658	0.124602	0.724096	rna206	LOC105204237	protein SZT2-like
35640	0.0697674	AA	0.883721	GG	0.116279	0.883721	NW_011794360.1_1888924	0.0186047	0.891506	rna206	LOC105204237	protein SZT2-like
35644	0.116279	GG	0.883721	AA	0.116279	0.883721	NW_011794360.1_1889671	0	1	rna206	LOC105204237	protein SZT2-like
35645	0.116279	AA	0.883721	GG	0.116279	0.883721	NW_011794360.1_1889706	0	1	rna206	LOC105204237	protein SZT2-like
35646	0.116279	TT	0.883721	CC	0.116279	0.883721	NW_011794360.1_1889731	0	1	rna206	LOC105204237	protein SZT2-like
35647	0.0930233	AA	0.860465	GG	0.116279	0.883721	NW_011794360.1_1889835	0.00526316	0.942166	rna206	LOC105204237	protein SZT2-like
35690	0.116279	CC	0.883721	TT	0.116279	0.883721	NW_011794360.1_1893926	0	1	rna206	LOC105204237	protein SZT2-like
35695	0.0930233	GG	0.813953	AA	0.116279	0.883721	NW_011794360.1_1894370	0.0101591	0.919715	rna206	LOC105204237	protein SZT2-like
35697	0.0930233	AA	0.860465	TT	0.116279	0.883721	NW_011794360.1_1894562	0.00526316	0.942166	rna206	LOC105204237	protein SZT2-like
35698	0.116279	GG	0.837209	AA	0.116279	0.883721	NW_011794360.1_1894613	0.00244798	0.960539	rna206	LOC105204237	protein SZT2-like
35699	0.116279	TT	0.883721	CC	0.116279	0.883721	NW_011794360.1_1894829	0	1	rna206	LOC105204237	protein SZT2-like
35701	0.0930233	AA	0.883721	GG	0.116279	0.883721	NW_011794360.1_1895069	0.00465116	0.945627	rna206	LOC105204237	protein SZT2-like
35703	0.0930233	AA	0.883721	GG	0.116279	0.883721	NW_011794360.1_1895260	0.00465116	0.945627	rna206	LOC105204237	protein SZT2-like
35704	0.0930233	GG	0.651163	AA	0.116279	0.883721	NW_011794360.1_1895562	0.0658507	0.797477	rna206	LOC105204237	protein SZT2-like
35705	0.0930233	AA	0.883721	GG	0.116279	0.883721	NW_011794360.1_1895766	0.00465116	0.945627	rna206	LOC105204237	protein SZT2-like
35707	0.116279	CC	0.837209	TT	0.116279	0.883721	NW_011794360.1_1896000	0.00244798	0.960539	rna206	LOC105204237	protein SZT2-like
35708	0.116279	AA	0.883721	GG	0.116279	0.883721	NW_011794360.1_1896057	0	1	rna206	LOC105204237	protein SZT2-like
35709	0.116279	CC	0.883721	TT	0.116279	0.883721	NW_011794360.1_1896067	0	1	rna206	LOC105204237	protein SZT2-like
35710	0.116279	AA	0.837209	GG	0.116279	0.883721	NW_011794360.1_1896130	0.00244798	0.960539	rna206	LOC105204237	protein SZT2-like
35711	0.0697674	GG	0.883721	AA	0.116279	0.883721	NW_011794360.1_1896205	0.0186047	0.891506	rna206	LOC105204237	protein SZT2-like
35714	0.116279	GG	0.837209	AA	0.116279	0.883721	NW_011794360.1_1896611	0.00244798	0.960539	rna206	LOC105204237	protein SZT2-like
35715	0.116279	CC	0.883721	TT	0.116279	0.883721	NW_011794360.1_1896702	0	1	rna206	LOC105204237	protein SZT2-like
35717	0.0930233	AA	0.883721	GG	0.116279	0.883721	NW_011794360.1_1896810	0.00465116	0.945627	rna206	LOC105204237	protein SZT2-like
35722	0.116279	TT	0.837209	CC	0.116279	0.883721	NW_011794360.1_1897730	0.00244798	0.960539	rna206	LOC105204237	protein SZT2-like
35881	0.0930233	TT	0.860465	CC	0.116279	0.883721	NW_011794360.1_1906709	0.00526316	0.942166	rna207	LOC105204395	5-aminolevulinate synthase%2C erythroid-specific%2C mitochondrial
35882	0.0930233	CC	0.860465	TT	0.116279	0.883721	NW_011794360.1_1906730	0.00526316	0.942166	rna207	LOC105204395	5-aminolevulinate synthase%2C erythroid-specific%2C mitochondrial
35883	0.0930233	CC	0.883721	AA	0.116279	0.883721	NW_011794360.1_1906736	0.00465116	0.945627	rna207	LOC105204395	5-aminolevulinate synthase%2C erythroid-specific%2C mitochondrial
35884	0.0930233	TT	0.883721	AA	0.116279	0.883721	NW_011794360.1_1906737	0.00465116	0.945627	rna207	LOC105204395	5-aminolevulinate synthase%2C erythroid-specific%2C mitochondrial
35891	0.0930233	GG	0.860465	AA	0.116279	0.883721	NW_011794360.1_1907287	0.00526316	0.942166	rna207	LOC105204395	5-aminolevulinate synthase%2C erythroid-specific%2C mitochondrial
35892	0.0930233	CC	0.883721	TT	0.116279	0.883721	NW_011794360.1_1907388	0.00465116	0.945627	rna207	LOC105204395	5-aminolevulinate synthase%2C erythroid-specific%2C mitochondrial
35893	0.0930233	TT	0.860465	CC	0.116279	0.883721	NW_011794360.1_1907421	0.00526316	0.942166	rna207	LOC105204395	5-aminolevulinate synthase%2C erythroid-specific%2C mitochondrial
35894	0.0930233	AA	0.767442	TT	0.116279	0.883721	NW_011794360.1_1907437	0.019951	0.887674	rna207	LOC105204395	5-aminolevulinate synthase%2C erythroid-specific%2C mitochondrial
35895	0.0930233	AA	0.883721	GG	0.116279	0.883721	NW_011794360.1_1907497	0.00465116	0.945627	rna207	LOC105204395	5-aminolevulinate synthase%2C erythroid-specific%2C mitochondrial
35896	0.0930233	AA	0.883721	GG	0.116279	0.883721	NW_011794360.1_1907545	0.00465116	0.945627	rna207	LOC105204395	5-aminolevulinate synthase%2C erythroid-specific%2C mitochondrial
35898	0.0930233	TT	0.883721	AA	0.116279	0.883721	NW_011794360.1_1907695	0.00465116	0.945627	rna207	LOC105204395	5-aminolevulinate synthase%2C erythroid-specific%2C mitochondrial
35899	0.0930233	TT	0.860465	CC	0.116279	0.883721	NW_011794360.1_1907707	0.00526316	0.942166	rna207	LOC105204395	5-aminolevulinate synthase%2C erythroid-specific%2C mitochondrial
35900	0.0930233	AA	0.860465	GG	0.116279	0.883721	NW_011794360.1_1907809	0.00526316	0.942166	rna207	LOC105204395	5-aminolevulinate synthase%2C erythroid-specific%2C mitochondrial
35902	0.0697674	TT	0.813953	AA	0.116279	0.883721	NW_011794360.1_1907932	0.0241126	0.876599	rna207	LOC105204395	5-aminolevulinate synthase%2C erythroid-specific%2C mitochondrial
35903	0.0930233	AA	0.837209	GG	0.116279	0.883721	NW_011794360.1_1907939	0.00709914	0.932853	rna207	LOC105204395	5-aminolevulinate synthase%2C erythroid-specific%2C mitochondrial
35904	0.0930233	AA	0.883721	GG	0.116279	0.883721	NW_011794360.1_1908085	0.00465116	0.945627	rna207	LOC105204395	5-aminolevulinate synthase%2C erythroid-specific%2C mitochondrial
35905	0.0930233	TT	0.860465	CC	0.116279	0.883721	NW_011794360.1_1908154	0.00526316	0.942166	rna207	LOC105204395	5-aminolevulinate synthase%2C erythroid-specific%2C mitochondrial
35906	0.0697674	TT	0.883721	CC	0.116279	0.883721	NW_011794360.1_1908206	0.0186047	0.891506	rna207	LOC105204395	5-aminolevulinate synthase%2C erythroid-specific%2C mitochondrial
35907	0.0697674	TT	0.860465	CC	0.116279	0.883721	NW_011794360.1_1908226	0.0192166	0.889747	rna207	LOC105204395	5-aminolevulinate synthase%2C erythroid-specific%2C mitochondrial
35908	0.0930233	TT	0.813953	CC	0.116279	0.883721	NW_011794360.1_1908277	0.0101591	0.919715	rna207	LOC105204395	5-aminolevulinate synthase%2C erythroid-specific%2C mitochondrial
35910	0.116279	CC	0.860465	TT	0.116279	0.883721	NW_011794360.1_1908518	0.000611995	0.980264	rna207	LOC105204395	5-aminolevulinate synthase%2C erythroid-specific%2C mitochondrial
35911	0.116279	GG	0.581395	AA	0.116279	0.883721	NW_011794360.1_1908526	0.103427	0.747755	rna207	LOC105204395	5-aminolevulinate synthase%2C erythroid-specific%2C mitochondrial
35914	0.0930233	AA	0.837209	GG	0.116279	0.883721	NW_011794360.1_1908742	0.00709914	0.932853	rna207	LOC105204395	5-aminolevulinate synthase%2C erythroid-specific%2C mitochondrial
35915	0.0930233	GG	0.790698	AA	0.116279	0.883721	NW_011794360.1_1908778	0.0144431	0.904341	rna207	LOC105204395	5-aminolevulinate synthase%2C erythroid-specific%2C mitochondrial
35933	0.0930233	AA	0.837209	GG	0.116279	0.883721	NW_011794360.1_1910336	0.00709914	0.932853	rna208	LOC105204470	beta-1%2C4-N-acetylgalactosaminyltransferase bre-4-like
35935	0.0930233	TT	0.883721	CC	0.116279	0.883721	NW_011794360.1_1910763	0.00465116	0.945627	rna208	LOC105204470	beta-1%2C4-N-acetylgalactosaminyltransferase bre-4-like
35936	0.0697674	AA	0.883721	GG	0.116279	0.883721	NW_011794360.1_1910769	0.0186047	0.891506	rna208	LOC105204470	beta-1%2C4-N-acetylgalactosaminyltransferase bre-4-like
35966	0.0697674	GG	0.883721	AA	0.116279	0.883721	NW_011794360.1_1914276	0.0186047	0.891506	rna209	LOC105204548	RNA-binding protein 5-like
35967	0.0697674	GG	0.883721	AA	0.116279	0.883721	NW_011794360.1_1914303	0.0186047	0.891506	rna209	LOC105204548	RNA-binding protein 5-like
35968	0.0697674	TT	0.883721	CC	0.116279	0.883721	NW_011794360.1_1914372	0.0186047	0.891506	rna209	LOC105204548	RNA-binding protein 5-like
35969	0.0697674	CC	0.883721	TT	0.116279	0.883721	NW_011794360.1_1914438	0.0186047	0.891506	rna209	LOC105204548	RNA-binding protein 5-like
35970	0.0697674	GG	0.883721	AA	0.116279	0.883721	NW_011794360.1_1914654	0.0186047	0.891506	rna209	LOC105204548	RNA-binding protein 5-like
35972	0.0697674	GG	0.883721	AA	0.116279	0.883721	NW_011794360.1_1914762	0.0186047	0.891506	rna209	LOC105204548	RNA-binding protein 5-like
35973	0.0697674	CC	0.883721	TT	0.116279	0.883721	NW_011794360.1_1914792	0.0186047	0.891506	rna209	LOC105204548	RNA-binding protein 5-like
35974	0.116279	AA	0.883721	TT	0.116279	0.883721	NW_011794360.1_1915029	0	1	rna209	LOC105204548	RNA-binding protein 5-like
35975	0.116279	AA	0.883721	TT	0.116279	0.883721	NW_011794360.1_1915056	0	1	rna209	LOC105204548	RNA-binding protein 5-like
35978	0.0930233	AA	0.883721	GG	0.116279	0.883721	NW_011794360.1_1915531	0.00465116	0.945627	rna209	LOC105204548	RNA-binding protein 5-like
35979	0.0697674	CC	0.883721	GG	0.116279	0.883721	NW_011794360.1_1915597	0.0186047	0.891506	rna209	LOC105204548	RNA-binding protein 5-like
35980	0.0697674	TT	0.883721	CC	0.116279	0.883721	NW_011794360.1_1915603	0.0186047	0.891506	rna209	LOC105204548	RNA-binding protein 5-like
35981	0.0697674	AA	0.883721	GG	0.116279	0.883721	NW_011794360.1_1915858	0.0186047	0.891506	rna209	LOC105204548	RNA-binding protein 5-like
35982	0.116279	GG	0.883721	AA	0.116279	0.883721	NW_011794360.1_1916113	0	1	rna209	LOC105204548	RNA-binding protein 5-like
35987	0.0930233	TT	0.860465	CC	0.116279	0.883721	NW_011794360.1_1916273	0.00526316	0.942166	rna209	LOC105204548	RNA-binding protein 5-like
35998	0.0930233	AA	0.883721	GG	0.116279	0.883721	NW_011794360.1_1918944	0.00465116	0.945627	rna209	LOC105204548	RNA-binding protein 5-like
36042	0.0930233	CC	0.883721	TT	0.116279	0.883721	NW_011794360.1_1923188	0.00465116	0.945627	rna210	LOC105204623	mitochondrial-processing peptidase subunit beta
36046	0.0930233	AA	0.883721	GG	0.116279	0.883721	NW_011794360.1_1923676	0.00465116	0.945627	rna210	LOC105204623	mitochondrial-processing peptidase subunit beta
36047	0.116279	TT	0.744186	CC	0.116279	0.883721	NW_011794360.1_1923724	0.0220318	0.882002	rna210	LOC105204623	mitochondrial-processing peptidase subunit beta
36048	0.116279	TT	0.883721	CC	0.116279	0.883721	NW_011794360.1_1923739	0	1	rna210	LOC105204623	mitochondrial-processing peptidase subunit beta
36085	0.116279	AA	0.883721	GG	0.116279	0.883721	NW_011794360.1_1928465	0	1	rna211	LOC105204889	MOB kinase activator-like 3
36086	0.0697674	TT	0.883721	CC	0.116279	0.883721	NW_011794360.1_1928677	0.0186047	0.891506	rna211	LOC105204889	MOB kinase activator-like 3
36090	0.0930233	CC	0.883721	TT	0.116279	0.883721	NW_011794360.1_1929285	0.00465116	0.945627	rna211	LOC105204889	MOB kinase activator-like 3
36100	0.116279	TT	0.860465	CC	0.116279	0.883721	NW_011794360.1_1930097	0.000611995	0.980264	rna212	LOC105204703	UDP-glucuronosyltransferase 2B23-like isoform X2
36144	0.0930233	AA	0.883721	GG	0.116279	0.883721	NW_011794360.1_1933449	0.00465116	0.945627	rna214	LOC105204703	UDP-glucuronosyltransferase 2B23-like isoform X1
36195	0.0930233	GG	0.883721	AA	0.116279	0.883721	NW_011794360.1_1939450	0.00465116	0.945627	rna214	LOC105204703	UDP-glucuronosyltransferase 2B23-like isoform X1
36202	0.116279	AA	0.883721	GG	0.116279	0.883721	NW_011794360.1_1941146	0	1	rna214	LOC105204703	UDP-glucuronosyltransferase 2B23-like isoform X1
36504	0.0930233	GG	0.883721	AA	0.116279	0.883721	NW_011794364.1_2977	0.00465116	0.945627	rna215	LOC105205723	uncharacterized protein LOC105205723
36505	0.0697674	GG	0.860465	AA	0.116279	0.883721	NW_011794364.1_3001	0.0192166	0.889747	rna215	LOC105205723	uncharacterized protein LOC105205723
36529	0.116279	AA	0.860465	GG	0.116279	0.883721	NW_011794364.1_4402	0.000611995	0.980264	rna215	LOC105205723	uncharacterized protein LOC105205723
36542	0.0697674	AA	0.813953	GG	0.116279	0.883721	NW_011794365.1_389	0.0241126	0.876599	rna217	LOC105205810	actin-5C
36543	0.0930233	TT	0.813953	CC	0.116279	0.883721	NW_011794365.1_455	0.0101591	0.919715	rna217	LOC105205810	actin-5C
36544	0.116279	AA	0.860465	GG	0.116279	0.883721	NW_011794365.1_491	0.000611995	0.980264	rna217	LOC105205810	actin-5C
36545	0.116279	AA	0.860465	GG	0.116279	0.883721	NW_011794365.1_524	0.000611995	0.980264	rna217	LOC105205810	actin-5C
36546	0.0930233	AA	0.860465	GG	0.116279	0.883721	NW_011794365.1_659	0.00526316	0.942166	rna217	LOC105205810	actin-5C
36547	0.0930233	GG	0.883721	AA	0.116279	0.883721	NW_011794365.1_788	0.00465116	0.945627	rna217	LOC105205810	actin-5C
36548	0.0930233	AA	0.883721	GG	0.116279	0.883721	NW_011794365.1_842	0.00465116	0.945627	rna217	LOC105205810	actin-5C
36549	0.0697674	GG	0.883721	AA	0.116279	0.883721	NW_011794365.1_962	0.0186047	0.891506	rna217	LOC105205810	actin-5C
36551	0.0697674	AA	0.860465	GG	0.116279	0.883721	NW_011794365.1_1337	0.0192166	0.889747	rna217	LOC105205810	actin-5C
36664	0.0930233	AA	0.883721	GG	0.116279	0.883721	NW_011794366.1_6135	0.00465116	0.945627	rna218	LOC105205967	uncharacterized protein LOC105205967
36665	0.0930233	AA	0.813953	GG	0.116279	0.883721	NW_011794366.1_6718	0.0101591	0.919715	rna218	LOC105205967	uncharacterized protein LOC105205967
36666	0.116279	TT	0.651163	CC	0.116279	0.883721	NW_011794366.1_6732	0.0611995	0.80461	rna218	LOC105205967	uncharacterized protein LOC105205967
36667	0.116279	TT	0.883721	CC	0.116279	0.883721	NW_011794366.1_6828	0	1	rna218	LOC105205967	uncharacterized protein LOC105205967
36668	0.116279	AA	0.883721	CC	0.116279	0.883721	NW_011794366.1_6868	0	1	rna218	LOC105205967	uncharacterized protein LOC105205967
36669	0.0930233	TT	0.883721	CC	0.116279	0.883721	NW_011794366.1_6873	0.00465116	0.945627	rna218	LOC105205967	uncharacterized protein LOC105205967
36670	0.116279	AA	0.837209	CC	0.116279	0.883721	NW_011794366.1_6930	0.00244798	0.960539	rna218	LOC105205967	uncharacterized protein LOC105205967
36671	0.0930233	TT	0.883721	CC	0.116279	0.883721	NW_011794366.1_7001	0.00465116	0.945627	rna218	LOC105205967	uncharacterized protein LOC105205967
36672	0.0930233	TT	0.883721	CC	0.116279	0.883721	NW_011794366.1_7002	0.00465116	0.945627	rna218	LOC105205967	uncharacterized protein LOC105205967
36673	0.0930233	GG	0.883721	TT	0.116279	0.883721	NW_011794366.1_7008	0.00465116	0.945627	rna218	LOC105205967	uncharacterized protein LOC105205967
36674	0.0930233	CC	0.883721	TT	0.116279	0.883721	NW_011794366.1_7097	0.00465116	0.945627	rna218	LOC105205967	uncharacterized protein LOC105205967
36675	0.0930233	AA	0.883721	CC	0.116279	0.883721	NW_011794366.1_7105	0.00465116	0.945627	rna218	LOC105205967	uncharacterized protein LOC105205967
36676	0.0930233	GG	0.883721	AA	0.116279	0.883721	NW_011794366.1_7116	0.00465116	0.945627	rna218	LOC105205967	uncharacterized protein LOC105205967
36677	0.0930233	CC	0.883721	TT	0.116279	0.883721	NW_011794366.1_7149	0.00465116	0.945627	rna218	LOC105205967	uncharacterized protein LOC105205967
36678	0.0930233	GG	0.883721	AA	0.116279	0.883721	NW_011794366.1_7245	0.00465116	0.945627	rna218	LOC105205967	uncharacterized protein LOC105205967
36679	0.0697674	CC	0.883721	TT	0.116279	0.883721	NW_011794366.1_7299	0.0186047	0.891506	rna218	LOC105205967	uncharacterized protein LOC105205967
36681	0.0930233	GG	0.883721	AA	0.116279	0.883721	NW_011794366.1_7572	0.00465116	0.945627	rna218	LOC105205967	uncharacterized protein LOC105205967
36682	0.116279	GG	0.883721	AA	0.116279	0.883721	NW_011794366.1_7593	0	1	rna218	LOC105205967	uncharacterized protein LOC105205967
36683	0.116279	AA	0.883721	GG	0.116279	0.883721	NW_011794366.1_7610	0	1	rna218	LOC105205967	uncharacterized protein LOC105205967
36684	0.116279	AA	0.883721	GG	0.116279	0.883721	NW_011794366.1_7615	0	1	rna218	LOC105205967	uncharacterized protein LOC105205967
36685	0.0930233	AA	0.883721	GG	0.116279	0.883721	NW_011794366.1_7635	0.00465116	0.945627	rna218	LOC105205967	uncharacterized protein LOC105205967
36686	0.0697674	AA	0.883721	GG	0.116279	0.883721	NW_011794366.1_7748	0.0186047	0.891506	rna218	LOC105205967	uncharacterized protein LOC105205967
36687	0.0930233	AA	0.883721	GG	0.116279	0.883721	NW_011794366.1_7772	0.00465116	0.945627	rna218	LOC105205967	uncharacterized protein LOC105205967
36689	0.0930233	AA	0.883721	GG	0.116279	0.883721	NW_011794366.1_7828	0.00465116	0.945627	rna218	LOC105205967	uncharacterized protein LOC105205967
36690	0.116279	CC	0.72093	AA	0.116279	0.883721	NW_011794366.1_7855	0.0299878	0.862518	rna218	LOC105205967	uncharacterized protein LOC105205967
36691	0.116279	AA	0.883721	GG	0.116279	0.883721	NW_011794366.1_7859	0	1	rna218	LOC105205967	uncharacterized protein LOC105205967
36692	0.116279	CC	0.883721	TT	0.116279	0.883721	NW_011794366.1_7915	0	1	rna218	LOC105205967	uncharacterized protein LOC105205967
36693	0.116279	AA	0.883721	GG	0.116279	0.883721	NW_011794366.1_7966	0	1	rna218	LOC105205967	uncharacterized protein LOC105205967
36694	0.116279	AA	0.883721	GG	0.116279	0.883721	NW_011794366.1_7985	0	1	rna218	LOC105205967	uncharacterized protein LOC105205967
36695	0.0930233	AA	0.883721	TT	0.116279	0.883721	NW_011794366.1_8177	0.00465116	0.945627	rna218	LOC105205967	uncharacterized protein LOC105205967
36696	0.0697674	GG	0.883721	AA	0.116279	0.883721	NW_011794366.1_8204	0.0186047	0.891506	rna218	LOC105205967	uncharacterized protein LOC105205967
36697	0.0697674	GG	0.883721	AA	0.116279	0.883721	NW_011794366.1_8211	0.0186047	0.891506	rna218	LOC105205967	uncharacterized protein LOC105205967
36698	0.0697674	AA	0.883721	GG	0.116279	0.883721	NW_011794366.1_8222	0.0186047	0.891506	rna218	LOC105205967	uncharacterized protein LOC105205967
36699	0.0697674	AA	0.883721	GG	0.116279	0.883721	NW_011794366.1_8237	0.0186047	0.891506	rna218	LOC105205967	uncharacterized protein LOC105205967
36700	0.0697674	TT	0.883721	CC	0.116279	0.883721	NW_011794366.1_8266	0.0186047	0.891506	rna218	LOC105205967	uncharacterized protein LOC105205967
36702	0.0697674	CC	0.883721	TT	0.116279	0.883721	NW_011794366.1_8390	0.0186047	0.891506	rna218	LOC105205967	uncharacterized protein LOC105205967
36703	0.0697674	GG	0.883721	AA	0.116279	0.883721	NW_011794366.1_8448	0.0186047	0.891506	rna218	LOC105205967	uncharacterized protein LOC105205967
36704	0.116279	CC	0.883721	AA	0.116279	0.883721	NW_011794366.1_8532	0	1	rna218	LOC105205967	uncharacterized protein LOC105205967
36705	0.116279	GG	0.55814	AA	0.116279	0.883721	NW_011794366.1_8538	0.119951	0.729088	rna218	LOC105205967	uncharacterized protein LOC105205967
36706	0.116279	TT	0.883721	CC	0.116279	0.883721	NW_011794366.1_8543	0	1	rna218	LOC105205967	uncharacterized protein LOC105205967
36707	0.0930233	GG	0.55814	AA	0.116279	0.883721	NW_011794366.1_8585	0.124602	0.724096	rna218	LOC105205967	uncharacterized protein LOC105205967
36708	0.0930233	CC	0.651163	TC	0.116279	0.883721	NW_011794366.1_8595	0.0658507	0.797477	rna218	LOC105205967	uncharacterized protein LOC105205967
36709	0.0930233	GG	0.72093	TG	0.116279	0.883721	NW_011794366.1_8608	0.0346389	0.852354	rna218	LOC105205967	uncharacterized protein LOC105205967
36710	0.0930233	TT	0.883721	CC	0.116279	0.883721	NW_011794366.1_8685	0.00465116	0.945627	rna218	LOC105205967	uncharacterized protein LOC105205967
36711	0.0930233	AA	0.883721	GG	0.116279	0.883721	NW_011794366.1_8700	0.00465116	0.945627	rna218	LOC105205967	uncharacterized protein LOC105205967
36712	0.0930233	TT	0.883721	CC	0.116279	0.883721	NW_011794366.1_8760	0.00465116	0.945627	rna218	LOC105205967	uncharacterized protein LOC105205967
36713	0.0930233	TT	0.883721	AA	0.116279	0.883721	NW_011794366.1_8829	0.00465116	0.945627	rna218	LOC105205967	uncharacterized protein LOC105205967
36714	0.0930233	AA	0.72093	GG	0.116279	0.883721	NW_011794366.1_8841	0.0346389	0.852354	rna218	LOC105205967	uncharacterized protein LOC105205967
36715	0.0930233	CC	0.883721	TT	0.116279	0.883721	NW_011794366.1_8899	0.00465116	0.945627	rna218	LOC105205967	uncharacterized protein LOC105205967
36726	0.0697674	AA	0.883721	GG	0.116279	0.883721	NW_011794366.1_9459	0.0186047	0.891506	rna218	LOC105205967	uncharacterized protein LOC105205967
36727	0.0697674	TT	0.883721	AA	0.116279	0.883721	NW_011794366.1_9461	0.0186047	0.891506	rna218	LOC105205967	uncharacterized protein LOC105205967
36728	0.0697674	TT	0.883721	CC	0.116279	0.883721	NW_011794366.1_9468	0.0186047	0.891506	rna218	LOC105205967	uncharacterized protein LOC105205967
36729	0.0697674	AA	0.883721	GG	0.116279	0.883721	NW_011794366.1_9471	0.0186047	0.891506	rna218	LOC105205967	uncharacterized protein LOC105205967
37325	0.0697674	TT	0.883721	CC	0.116279	0.883721	NW_011794366.1_56943	0.0186047	0.891506	rna219	LOC105206061	DNA helicase MCM8-like
37326	0.0697674	AA	0.883721	GG	0.116279	0.883721	NW_011794366.1_56952	0.0186047	0.891506	rna219	LOC105206061	DNA helicase MCM8-like
37353	0.0697674	TT	0.860465	GG	0.116279	0.883721	NW_011794366.1_60684	0.0192166	0.889747	rna219	LOC105206061	DNA helicase MCM8-like
37354	0.0697674	GG	0.883721	AA	0.116279	0.883721	NW_011794366.1_60702	0.0186047	0.891506	rna219	LOC105206061	DNA helicase MCM8-like
37840	0.0930233	CC	0.883721	TT	0.116279	0.883721	NW_011794375.1_421	0.00465116	0.945627	rna220	LOC105206378	tubulin polyglutamylase TTLL5
37967	0.0930233	TT	0.883721	GG	0.116279	0.883721	NW_011794375.1_13558	0.00465116	0.945627	rna220	LOC105206378	tubulin polyglutamylase TTLL5
38001	0.0930233	CC	0.883721	TT	0.116279	0.883721	NW_011794375.1_16691	0.00465116	0.945627	rna220	LOC105206378	tubulin polyglutamylase TTLL5
38004	0.116279	AA	0.883721	GG	0.116279	0.883721	NW_011794375.1_16947	0	1	rna220	LOC105206378	tubulin polyglutamylase TTLL5
38030	0.116279	GG	0.883721	AA	0.116279	0.883721	NW_011794375.1_21956	0	1	rna220	LOC105206378	tubulin polyglutamylase TTLL5
38031	0.0697674	AA	0.883721	GG	0.116279	0.883721	NW_011794375.1_22010	0.0186047	0.891506	rna220	LOC105206378	tubulin polyglutamylase TTLL5
38032	0.0697674	GG	0.837209	AA	0.116279	0.883721	NW_011794375.1_22051	0.0210526	0.884636	rna220	LOC105206378	tubulin polyglutamylase TTLL5
38033	0.0697674	AA	0.860465	GG	0.116279	0.883721	NW_011794375.1_22102	0.0192166	0.889747	rna220	LOC105206378	tubulin polyglutamylase TTLL5
38040	0.0697674	TT	0.883721	CC	0.116279	0.883721	NW_011794375.1_22649	0.0186047	0.891506	rna220	LOC105206378	tubulin polyglutamylase TTLL5
38041	0.0697674	CC	0.883721	TT	0.116279	0.883721	NW_011794375.1_22676	0.0186047	0.891506	rna220	LOC105206378	tubulin polyglutamylase TTLL5
38042	0.0697674	AA	0.883721	GG	0.116279	0.883721	NW_011794375.1_22713	0.0186047	0.891506	rna220	LOC105206378	tubulin polyglutamylase TTLL5
38213	0.116279	TT	0.860465	CC	0.116279	0.883721	NW_011794375.1_42813	0.000611995	0.980264	rna220	LOC105206378	tubulin polyglutamylase TTLL5
38214	0.0697674	TT	0.883721	CC	0.116279	0.883721	NW_011794375.1_42864	0.0186047	0.891506	rna220	LOC105206378	tubulin polyglutamylase TTLL5
38348	0.116279	AA	0.883721	CC	0.116279	0.883721	NW_011794375.1_57707	0	1	rna221	LOC105206192	uncharacterized protein LOC105206192
38349	0.116279	AA	0.883721	GG	0.116279	0.883721	NW_011794375.1_57768	0	1	rna221	LOC105206192	uncharacterized protein LOC105206192
38350	0.116279	TT	0.883721	CC	0.116279	0.883721	NW_011794375.1_57793	0	1	rna221	LOC105206192	uncharacterized protein LOC105206192
38351	0.116279	AA	0.883721	GG	0.116279	0.883721	NW_011794375.1_57796	0	1	rna221	LOC105206192	uncharacterized protein LOC105206192
38352	0.116279	AA	0.860465	GG	0.116279	0.883721	NW_011794375.1_57809	0.000611995	0.980264	rna221	LOC105206192	uncharacterized protein LOC105206192
38353	0.116279	AA	0.860465	GG	0.116279	0.883721	NW_011794375.1_57817	0.000611995	0.980264	rna221	LOC105206192	uncharacterized protein LOC105206192
38354	0.116279	AA	0.860465	GG	0.116279	0.883721	NW_011794375.1_57841	0.000611995	0.980264	rna221	LOC105206192	uncharacterized protein LOC105206192
38355	0.116279	GG	0.883721	AA	0.116279	0.883721	NW_011794375.1_58005	0	1	rna221	LOC105206192	uncharacterized protein LOC105206192
38356	0.116279	GG	0.883721	AA	0.116279	0.883721	NW_011794375.1_58063	0	1	rna221	LOC105206192	uncharacterized protein LOC105206192
38357	0.0930233	TT	0.883721	CC	0.116279	0.883721	NW_011794375.1_58103	0.00465116	0.945627	rna221	LOC105206192	uncharacterized protein LOC105206192
38358	0.0930233	TT	0.883721	CC	0.116279	0.883721	NW_011794375.1_58216	0.00465116	0.945627	rna221	LOC105206192	uncharacterized protein LOC105206192
38359	0.116279	AA	0.883721	GG	0.116279	0.883721	NW_011794375.1_58220	0	1	rna221	LOC105206192	uncharacterized protein LOC105206192
38360	0.116279	GG	0.883721	AA	0.116279	0.883721	NW_011794375.1_58315	0	1	rna221	LOC105206192	uncharacterized protein LOC105206192
38361	0.116279	AA	0.883721	GG	0.116279	0.883721	NW_011794375.1_58384	0	1	rna221	LOC105206192	uncharacterized protein LOC105206192
38362	0.0930233	CC	0.883721	TT	0.116279	0.883721	NW_011794375.1_58642	0.00465116	0.945627	rna221	LOC105206192	uncharacterized protein LOC105206192
38363	0.116279	GG	0.883721	AA	0.116279	0.883721	NW_011794375.1_58668	0	1	rna221	LOC105206192	uncharacterized protein LOC105206192
38364	0.116279	CC	0.883721	AA	0.116279	0.883721	NW_011794375.1_58713	0	1	rna221	LOC105206192	uncharacterized protein LOC105206192
38365	0.116279	CC	0.883721	TT	0.116279	0.883721	NW_011794375.1_58769	0	1	rna221	LOC105206192	uncharacterized protein LOC105206192
38366	0.0930233	TT	0.883721	CC	0.116279	0.883721	NW_011794375.1_58830	0.00465116	0.945627	rna221	LOC105206192	uncharacterized protein LOC105206192
38367	0.0697674	AA	0.860465	GG	0.116279	0.883721	NW_011794375.1_58918	0.0192166	0.889747	rna221	LOC105206192	uncharacterized protein LOC105206192
38368	0.0697674	AA	0.837209	GG	0.116279	0.883721	NW_011794375.1_58941	0.0210526	0.884636	rna221	LOC105206192	uncharacterized protein LOC105206192
38369	0.116279	TT	0.883721	CC	0.116279	0.883721	NW_011794375.1_59273	0	1	rna221	LOC105206192	uncharacterized protein LOC105206192
38370	0.116279	CC	0.883721	TT	0.116279	0.883721	NW_011794375.1_59380	0	1	rna221	LOC105206192	uncharacterized protein LOC105206192
38371	0.116279	TT	0.883721	CC	0.116279	0.883721	NW_011794375.1_59425	0	1	rna221	LOC105206192	uncharacterized protein LOC105206192
39134	0.0697674	AA	0.860465	GG	0.116279	0.883721	NW_011794375.1_115690	0.0192166	0.889747	rna222	LOC105206286	serine/threonine-protein kinase/endoribonuclease IRE1
39139	0.116279	GG	0.883721	AA	0.116279	0.883721	NW_011794375.1_116213	0	1	rna222	LOC105206286	serine/threonine-protein kinase/endoribonuclease IRE1
39140	0.116279	TT	0.860465	CC	0.116279	0.883721	NW_011794375.1_116219	0.000611995	0.980264	rna222	LOC105206286	serine/threonine-protein kinase/endoribonuclease IRE1
39141	0.0930233	TT	0.860465	CC	0.116279	0.883721	NW_011794375.1_116230	0.00526316	0.942166	rna222	LOC105206286	serine/threonine-protein kinase/endoribonuclease IRE1
39142	0.0930233	GG	0.883721	AA	0.116279	0.883721	NW_011794375.1_116269	0.00465116	0.945627	rna222	LOC105206286	serine/threonine-protein kinase/endoribonuclease IRE1
39143	0.0930233	CC	0.883721	TT	0.116279	0.883721	NW_011794375.1_116273	0.00465116	0.945627	rna222	LOC105206286	serine/threonine-protein kinase/endoribonuclease IRE1
39144	0.0930233	AA	0.883721	GG	0.116279	0.883721	NW_011794375.1_116284	0.00465116	0.945627	rna222	LOC105206286	serine/threonine-protein kinase/endoribonuclease IRE1
39145	0.0930233	TT	0.883721	CC	0.116279	0.883721	NW_011794375.1_116332	0.00465116	0.945627	rna222	LOC105206286	serine/threonine-protein kinase/endoribonuclease IRE1
39146	0.116279	GG	0.883721	AA	0.116279	0.883721	NW_011794375.1_116455	0	1	rna222	LOC105206286	serine/threonine-protein kinase/endoribonuclease IRE1
39147	0.116279	CC	0.883721	TT	0.116279	0.883721	NW_011794375.1_116470	0	1	rna222	LOC105206286	serine/threonine-protein kinase/endoribonuclease IRE1
39149	0.116279	GG	0.883721	AA	0.116279	0.883721	NW_011794375.1_116931	0	1	rna222	LOC105206286	serine/threonine-protein kinase/endoribonuclease IRE1
39150	0.0697674	CC	0.883721	TT	0.116279	0.883721	NW_011794375.1_117136	0.0186047	0.891506	rna222	LOC105206286	serine/threonine-protein kinase/endoribonuclease IRE1
39151	0.0697674	AA	0.883721	GG	0.116279	0.883721	NW_011794375.1_117163	0.0186047	0.891506	rna222	LOC105206286	serine/threonine-protein kinase/endoribonuclease IRE1
39152	0.0930233	GG	0.883721	AA	0.116279	0.883721	NW_011794375.1_117188	0.00465116	0.945627	rna222	LOC105206286	serine/threonine-protein kinase/endoribonuclease IRE1
39153	0.116279	AA	0.883721	GG	0.116279	0.883721	NW_011794375.1_117543	0	1	rna222	LOC105206286	serine/threonine-protein kinase/endoribonuclease IRE1
39154	0.0697674	CC	0.883721	TT	0.116279	0.883721	NW_011794375.1_117677	0.0186047	0.891506	rna222	LOC105206286	serine/threonine-protein kinase/endoribonuclease IRE1
39156	0.116279	AA	0.883721	GG	0.116279	0.883721	NW_011794375.1_117904	0	1	rna222	LOC105206286	serine/threonine-protein kinase/endoribonuclease IRE1
39157	0.116279	TT	0.883721	CC	0.116279	0.883721	NW_011794375.1_117923	0	1	rna222	LOC105206286	serine/threonine-protein kinase/endoribonuclease IRE1
39158	0.0697674	TT	0.883721	CC	0.116279	0.883721	NW_011794375.1_118015	0.0186047	0.891506	rna222	LOC105206286	serine/threonine-protein kinase/endoribonuclease IRE1
39160	0.116279	AA	0.883721	GG	0.116279	0.883721	NW_011794375.1_118463	0	1	rna222	LOC105206286	serine/threonine-protein kinase/endoribonuclease IRE1
39167	0.0930233	GG	0.883721	AA	0.116279	0.883721	NW_011794375.1_118802	0.00465116	0.945627	rna222	LOC105206286	serine/threonine-protein kinase/endoribonuclease IRE1
39171	0.0930233	GG	0.883721	AA	0.116279	0.883721	NW_011794375.1_119482	0.00465116	0.945627	rna222	LOC105206286	serine/threonine-protein kinase/endoribonuclease IRE1
39172	0.116279	CC	0.883721	TT	0.116279	0.883721	NW_011794375.1_119497	0	1	rna222	LOC105206286	serine/threonine-protein kinase/endoribonuclease IRE1
39199	0.0697674	GG	0.883721	CC	0.116279	0.883721	NW_011794375.1_121749	0.0186047	0.891506	rna222	LOC105206286	serine/threonine-protein kinase/endoribonuclease IRE1
39200	0.0697674	AA	0.883721	GG	0.116279	0.883721	NW_011794375.1_121753	0.0186047	0.891506	rna222	LOC105206286	serine/threonine-protein kinase/endoribonuclease IRE1
39201	0.0697674	CC	0.883721	TT	0.116279	0.883721	NW_011794375.1_121888	0.0186047	0.891506	rna222	LOC105206286	serine/threonine-protein kinase/endoribonuclease IRE1
39202	0.0697674	GG	0.883721	AA	0.116279	0.883721	NW_011794375.1_121963	0.0186047	0.891506	rna222	LOC105206286	serine/threonine-protein kinase/endoribonuclease IRE1
39203	0.0697674	TT	0.767442	CC	0.116279	0.883721	NW_011794375.1_121983	0.0339045	0.85391	rna222	LOC105206286	serine/threonine-protein kinase/endoribonuclease IRE1
39366	0.0930233	CC	0.883721	TT	0.116279	0.883721	NW_011794376.1_6717	0.00465116	0.945627	rna223	LOC105206553	tyrosine-protein kinase receptor torso-like
39367	0.0930233	AA	0.883721	GG	0.116279	0.883721	NW_011794376.1_6728	0.00465116	0.945627	rna223	LOC105206553	tyrosine-protein kinase receptor torso-like
39717	0.0930233	GG	0.883721	AA	0.116279	0.883721	NW_011794376.1_26170	0.00465116	0.945627	rna223	LOC105206553	tyrosine-protein kinase receptor torso-like
39718	0.0930233	GG	0.883721	AA	0.116279	0.883721	NW_011794376.1_26246	0.00465116	0.945627	rna223	LOC105206553	tyrosine-protein kinase receptor torso-like
39720	0.0930233	CC	0.883721	TT	0.116279	0.883721	NW_011794376.1_26317	0.00465116	0.945627	rna223	LOC105206553	tyrosine-protein kinase receptor torso-like
39721	0.0930233	GG	0.883721	TT	0.116279	0.883721	NW_011794376.1_26359	0.00465116	0.945627	rna223	LOC105206553	tyrosine-protein kinase receptor torso-like
39723	0.0697674	TT	0.883721	CC	0.116279	0.883721	NW_011794376.1_26579	0.0186047	0.891506	rna223	LOC105206553	tyrosine-protein kinase receptor torso-like
39724	0.116279	TT	0.883721	GG	0.116279	0.883721	NW_011794376.1_26635	0	1	rna223	LOC105206553	tyrosine-protein kinase receptor torso-like
41380	0.0930233	CC	0.860465	TT	0.116279	0.883721	NW_011794386.1_866	0.00526316	0.942166	rna224	LOC105206724	putative uncharacterized protein DDB_G0291608
41381	0.116279	AA	0.837209	GG	0.116279	0.883721	NW_011794386.1_934	0.00244798	0.960539	rna224	LOC105206724	putative uncharacterized protein DDB_G0291608
41382	0.0930233	GG	0.627907	AA	0.116279	0.883721	NW_011794386.1_1070	0.0787026	0.779063	rna224	LOC105206724	putative uncharacterized protein DDB_G0291608
41390	0.0697674	GG	0.744186	AA	0.116279	0.883721	NW_011794386.1_1863	0.0406365	0.840241	rna224	LOC105206724	putative uncharacterized protein DDB_G0291608
41391	0.116279	CC	0.55814	TT	0.116279	0.883721	NW_011794386.1_1892	0.119951	0.729088	rna224	LOC105206724	putative uncharacterized protein DDB_G0291608
41919	0.0697674	CC	0.837209	TT	0.116279	0.883721	NW_011794391.1_1637	0.0210526	0.884636	rna225	LOC105206803	protein phosphatase PP2A 55 kDa regulatory subunit
41920	0.116279	AA	0.883721	GG	0.116279	0.883721	NW_011794391.1_1778	0	1	rna225	LOC105206803	protein phosphatase PP2A 55 kDa regulatory subunit
41921	0.116279	GG	0.883721	AA	0.116279	0.883721	NW_011794391.1_1793	0	1	rna225	LOC105206803	protein phosphatase PP2A 55 kDa regulatory subunit
41922	0.0930233	CC	0.883721	TT	0.116279	0.883721	NW_011794391.1_1802	0.00465116	0.945627	rna225	LOC105206803	protein phosphatase PP2A 55 kDa regulatory subunit
41923	0.0697674	CC	0.883721	TT	0.116279	0.883721	NW_011794391.1_1832	0.0186047	0.891506	rna225	LOC105206803	protein phosphatase PP2A 55 kDa regulatory subunit
42054	0.116279	TT	0.860465	CC	0.116279	0.883721	NW_011794394.1_1686	0.000611995	0.980264	rna226	LOC105206878	zinc finger protein 628-like
42110	0.116279	TT	0.883721	CC	0.116279	0.883721	NW_011794396.1_463	0	1	rna227	LOC105206952	ubiquitin carboxyl-terminal hydrolase 10
42111	0.0697674	AA	0.860465	GG	0.116279	0.883721	NW_011794396.1_784	0.0192166	0.889747	rna227	LOC105206952	ubiquitin carboxyl-terminal hydrolase 10
42112	0.116279	AA	0.883721	GG	0.116279	0.883721	NW_011794396.1_952	0	1	rna227	LOC105206952	ubiquitin carboxyl-terminal hydrolase 10
42113	0.0930233	GG	0.883721	AA	0.116279	0.883721	NW_011794396.1_1018	0.00465116	0.945627	rna227	LOC105206952	ubiquitin carboxyl-terminal hydrolase 10
42114	0.0697674	AA	0.883721	GG	0.116279	0.883721	NW_011794396.1_1220	0.0186047	0.891506	rna227	LOC105206952	ubiquitin carboxyl-terminal hydrolase 10
42115	0.0697674	TT	0.883721	CC	0.116279	0.883721	NW_011794396.1_1351	0.0186047	0.891506	rna227	LOC105206952	ubiquitin carboxyl-terminal hydrolase 10
42116	0.0930233	TT	0.883721	CC	0.116279	0.883721	NW_011794396.1_1362	0.00465116	0.945627	rna227	LOC105206952	ubiquitin carboxyl-terminal hydrolase 10
42117	0.116279	GG	0.883721	AA	0.116279	0.883721	NW_011794396.1_1765	0	1	rna227	LOC105206952	ubiquitin carboxyl-terminal hydrolase 10
42118	0.116279	CC	0.883721	TT	0.116279	0.883721	NW_011794396.1_1976	0	1	rna227	LOC105206952	ubiquitin carboxyl-terminal hydrolase 10
42133	0.116279	AA	0.883721	GG	0.116279	0.883721	NW_011794396.1_3648	0	1	rna227	LOC105206952	ubiquitin carboxyl-terminal hydrolase 10
42134	0.0930233	GA	0.883721	GG	0.116279	0.883721	NW_011794396.1_3665	0.00465116	0.945627	rna227	LOC105206952	ubiquitin carboxyl-terminal hydrolase 10
42135	0.116279	AG	0.883721	AA	0.116279	0.883721	NW_011794396.1_3666	0	1	rna227	LOC105206952	ubiquitin carboxyl-terminal hydrolase 10
42136	0.116279	AG	0.883721	AA	0.116279	0.883721	NW_011794396.1_3681	0	1	rna227	LOC105206952	ubiquitin carboxyl-terminal hydrolase 10
42137	0.116279	GA	0.883721	GG	0.116279	0.883721	NW_011794396.1_3691	0	1	rna227	LOC105206952	ubiquitin carboxyl-terminal hydrolase 10
42138	0.116279	GA	0.883721	GG	0.116279	0.883721	NW_011794396.1_3694	0	1	rna227	LOC105206952	ubiquitin carboxyl-terminal hydrolase 10
42139	0.0930233	CT	0.883721	CC	0.116279	0.883721	NW_011794396.1_3711	0.00465116	0.945627	rna227	LOC105206952	ubiquitin carboxyl-terminal hydrolase 10
42140	0.116279	CT	0.883721	CC	0.116279	0.883721	NW_011794396.1_3721	0	1	rna227	LOC105206952	ubiquitin carboxyl-terminal hydrolase 10
42146	0.116279	CT	0.883721	CC	0.116279	0.883721	NW_011794396.1_3847	0	1	rna227	LOC105206952	ubiquitin carboxyl-terminal hydrolase 10
42147	0.0930233	CG	0.883721	CC	0.116279	0.883721	NW_011794396.1_3858	0.00465116	0.945627	rna227	LOC105206952	ubiquitin carboxyl-terminal hydrolase 10
42148	0.116279	TC	0.883721	TT	0.116279	0.883721	NW_011794396.1_3867	0	1	rna227	LOC105206952	ubiquitin carboxyl-terminal hydrolase 10
42149	0.116279	GA	0.883721	GG	0.116279	0.883721	NW_011794396.1_3893	0	1	rna227	LOC105206952	ubiquitin carboxyl-terminal hydrolase 10
42150	0.116279	TG	0.883721	TT	0.116279	0.883721	NW_011794396.1_3896	0	1	rna227	LOC105206952	ubiquitin carboxyl-terminal hydrolase 10
42151	0.116279	TG	0.883721	TT	0.116279	0.883721	NW_011794396.1_3897	0	1	rna227	LOC105206952	ubiquitin carboxyl-terminal hydrolase 10
42153	0.116279	CA	0.883721	CC	0.116279	0.883721	NW_011794396.1_3943	0	1	rna227	LOC105206952	ubiquitin carboxyl-terminal hydrolase 10
42154	0.116279	CT	0.883721	CC	0.116279	0.883721	NW_011794396.1_3959	0	1	rna227	LOC105206952	ubiquitin carboxyl-terminal hydrolase 10
42155	0.0697674	CT	0.883721	CC	0.116279	0.883721	NW_011794396.1_3968	0.0186047	0.891506	rna227	LOC105206952	ubiquitin carboxyl-terminal hydrolase 10
42156	0.0697674	CC	0.883721	TT	0.116279	0.883721	NW_011794396.1_3981	0.0186047	0.891506	rna227	LOC105206952	ubiquitin carboxyl-terminal hydrolase 10
42157	0.0930233	AT	0.883721	AA	0.116279	0.883721	NW_011794396.1_3996	0.00465116	0.945627	rna227	LOC105206952	ubiquitin carboxyl-terminal hydrolase 10
42158	0.0697674	AA	0.883721	GG	0.116279	0.883721	NW_011794396.1_4000	0.0186047	0.891506	rna227	LOC105206952	ubiquitin carboxyl-terminal hydrolase 10
42159	0.0697674	TT	0.883721	CC	0.116279	0.883721	NW_011794396.1_4003	0.0186047	0.891506	rna227	LOC105206952	ubiquitin carboxyl-terminal hydrolase 10
42160	0.0930233	CT	0.883721	CC	0.116279	0.883721	NW_011794396.1_4021	0.00465116	0.945627	rna227	LOC105206952	ubiquitin carboxyl-terminal hydrolase 10
42161	0.0930233	CT	0.860465	CC	0.116279	0.883721	NW_011794396.1_4026	0.00526316	0.942166	rna227	LOC105206952	ubiquitin carboxyl-terminal hydrolase 10
42162	0.0930233	CT	0.883721	CC	0.116279	0.883721	NW_011794396.1_4053	0.00465116	0.945627	rna227	LOC105206952	ubiquitin carboxyl-terminal hydrolase 10
42587	0.116279	CC	0.883721	TT	0.116279	0.883721	NW_011794398.1_36482	0	1	rna228	LOC105207185	putative fatty acyl-CoA reductase CG5065
42588	0.116279	GG	0.883721	AA	0.116279	0.883721	NW_011794398.1_36492	0	1	rna228	LOC105207185	putative fatty acyl-CoA reductase CG5065
42589	0.116279	GG	0.883721	AA	0.116279	0.883721	NW_011794398.1_36533	0	1	rna228	LOC105207185	putative fatty acyl-CoA reductase CG5065
42590	0.116279	TT	0.883721	CC	0.116279	0.883721	NW_011794398.1_36539	0	1	rna228	LOC105207185	putative fatty acyl-CoA reductase CG5065
42591	0.116279	CC	0.883721	TT	0.116279	0.883721	NW_011794398.1_36556	0	1	rna228	LOC105207185	putative fatty acyl-CoA reductase CG5065
42592	0.116279	CC	0.883721	TT	0.116279	0.883721	NW_011794398.1_36560	0	1	rna228	LOC105207185	putative fatty acyl-CoA reductase CG5065
42593	0.116279	CC	0.883721	TT	0.116279	0.883721	NW_011794398.1_36578	0	1	rna228	LOC105207185	putative fatty acyl-CoA reductase CG5065
42594	0.0697674	CT	0.883721	CC	0.116279	0.883721	NW_011794398.1_36592	0.0186047	0.891506	rna228	LOC105207185	putative fatty acyl-CoA reductase CG5065
42595	0.116279	TT	0.883721	CC	0.116279	0.883721	NW_011794398.1_36646	0	1	rna228	LOC105207185	putative fatty acyl-CoA reductase CG5065
42598	0.116279	CT	0.883721	CC	0.116279	0.883721	NW_011794398.1_36752	0	1	rna228	LOC105207185	putative fatty acyl-CoA reductase CG5065
42690	0.0930233	AA	0.837209	TT	0.116279	0.883721	NW_011794398.1_43916	0.00709914	0.932853	rna228	LOC105207185	putative fatty acyl-CoA reductase CG5065
42691	0.0930233	CC	0.860465	TT	0.116279	0.883721	NW_011794398.1_43928	0.00526316	0.942166	rna228	LOC105207185	putative fatty acyl-CoA reductase CG5065
42692	0.0930233	TT	0.860465	CC	0.116279	0.883721	NW_011794398.1_43931	0.00526316	0.942166	rna228	LOC105207185	putative fatty acyl-CoA reductase CG5065
42709	0.0930233	TT	0.883721	CC	0.116279	0.883721	NW_011794398.1_44793	0.00465116	0.945627	rna229	LOC105207260	uncharacterized protein LOC105207260
42710	0.116279	AA	0.837209	GG	0.116279	0.883721	NW_011794398.1_44904	0.00244798	0.960539	rna229	LOC105207260	uncharacterized protein LOC105207260
42711	0.0465116	GA	0.883721	GG	0.116279	0.883721	NW_011794398.1_44946	0.0418605	0.837886	rna229	LOC105207260	uncharacterized protein LOC105207260
[truncated: 180,604 more rows]
