# Supplementary material for: Identification of Key Genes for the Precise Classification between Solenopsis invicta and S. geminata Facilitating the Quarantine Process
Source: Genes (Basel). 2019 Oct 15;10(10):812. doi: 10.3390/genes10100812 (PMC6827022; doi:10.3390/genes10100812)
Supplement: Supplementary file 1 [file genes-10-00812-s001.zip › supplementaries_v2/STable3.xlsx]

## Sheet: Sheet1
Supplementary Table 3. Gene list showing high scores for the classification between S. invicta and S. geminata
gene	score	Desc	position (bp)	chr	chr_len
LOC105202842	62	uncharacterized protein LOC105202842	678	NW_011801069.1	63198
LOC105203899	55	uncharacterized protein LOC105203899	39409	NW_011802045.1	92753
LOC105203226	40	uncharacterized protein K02A2.6-like	39	NW_011801407.1	4694
LOC105203227	40	uncharacterized protein LOC105203227	2615	NW_011801407.1	4694
LOC105205436	33	uncharacterized protein LOC105205436	844	NW_011804632.1	24797
LOC105206908	25	uncharacterized protein LOC105206908	68	NW_011856733.1	1933
LOC105204198	22	uncharacterized protein LOC105204198	106	NW_011802432.1	3221
LOC105192918	20	fatty acid synthase-like	1898165	NW_011795580.1	2038255
LOC105199863	19	uncharacterized protein LOC105199863 isoform X1	84336	NW_011799820.1	299336
LOC105200086	19	uncharacterized protein LOC105200086	45	NW_011799881.1	3041
LOC105204406	18	uncharacterized protein LOC105204406	183	NW_011803029.1	2746
LOC105202870	15	uncharacterized protein LOC105202870	44017	NW_011801098.1	127458
LOC105204902	15	uncharacterized protein LOC105204902	78	NW_011803774.1	2406
ND4	14	NADH dehydrogenase subunit 4	6676	NC_014672.1	15549
LOC105203534	13	uncharacterized protein LOC105203534	550	NW_011801815.1	3770
LOC105204731	13	uncharacterized protein LOC105204731	1316	NW_011803547.1	2363
LOC105198967	11	probable serine/threonine-protein kinase DDB_G0283065	1014	NW_011799226.1	2779
LOC105201478	10	uncharacterized protein LOC105201478	617277	NW_011800667.1	2181386
LOC105203726	10	uncharacterized protein LOC105203726	432	NW_011801981.1	3631
LOC105204247	10	uncharacterized protein LOC105204247	653	NW_011802514.1	3155
LOC105204361	10	uncharacterized protein LOC105204361	513	NW_011802932.1	2846
LOC105196296	10	ATPase WRNIP1-like	33	NW_011797216.1	2266
LOC105207337	10	uncharacterized protein LOC105207337	374	NW_011862840.1	1325
LOC105201479	9	uncharacterized protein LOC105201479	619483	NW_011800667.1	2181386
LOC105198745	9	uncharacterized protein LOC105198745	47393	NW_011798972.1	70452
LOC105204756	9	uncharacterized protein LOC105204756	8377	NW_011803653.1	18893
LOC105203130	9	uncharacterized protein LOC105203130	529	NW_011801267.1	5363
LOC105203192	9	uncharacterized protein LOC105203192	3425	NW_011801356.1	4847
LOC105204740	9	uncharacterized protein LOC105204740	495	NW_011803551.1	2211
LOC105206538	9	uncharacterized protein LOC105206538	51	NW_011836558.1	1556
LOC105206139	9	activity-regulated cytoskeleton-associated protein-like	29	NW_011812154.1	1120
LOC105201377	8	probable cytochrome P450 6a13	13590	NW_011800656.1	624335
LOC105204222	8	uncharacterized protein LOC105204222	39315	NW_011802494.1	267622
LOC105198741	8	uncharacterized protein K02A2.6-like	7543	NW_011798970.1	12450
LOC105200728	7	DNA repair endonuclease XPF isoform X2	760308	NW_011800360.1	5918258
LOC105194801	7	E3 ubiquitin-protein ligase RNF25	1376146	NW_011796746.1	1680247
LOC105203656	7	sorting nexin-29	1220495	NW_011801858.1	1483336
LOC105193580	7	cell division cycle protein 20 homolog	1125984	NW_011795876.1	1169549
LOC105196211	7	28S ribosomal protein S27%2C mitochondrial-like	210348	NW_011797120.1	724657
LOC105197081	7	farnesyl pyrophosphate synthase-like	30962	NW_011797731.1	33294
LOC105204480	7	piggyBac transposable element-derived protein 4-like	539	NW_011803256.1	24647
COX1	7	cytochrome c oxidase subunit I	1	NC_014672.1	15549
LOC105203193	7	uncharacterized protein K02A2.6-like	435	NW_011801356.1	4847
LOC105204176	7	uncharacterized protein LOC105204176	711	NW_011802378.1	3293
LOC105205183	6	CCR4-NOT transcription complex subunit 2	33109	NW_011804464.1	2236648
LOC105194958	6	uncharacterized protein LOC105194958	55812	NW_011794579.1	111188
LOC105202162	6	uncharacterized protein LOC105202162	76598	NW_011800913.1	85273
LOC105192931	6	uncharacterized protein LOC105192931	2922	NW_011795606.1	25059
LOC105203519	6	uncharacterized protein LOC105203519 isoform X1	13742	NW_011801798.1	17090
LOC105203520	6	putative nuclease HARBI1	11743	NW_011801798.1	17090
ND2	6	NADH dehydrogenase subunit 2	14342	NC_014672.1	15549
LOC105207101	6	uncharacterized protein LOC105207101	57	NW_011859042.1	1476
