# Supplementary material for: Identification of Key Genes for the Precise Classification between Solenopsis invicta and S. geminata Facilitating the Quarantine Process
Source: Genes (Basel). 2019 Oct 15;10(10):812. doi: 10.3390/genes10100812 (PMC6827022; doi:10.3390/genes10100812)
Supplement: Supplementary file 1 [file genes-10-00812-s001.zip › supplementaries_v2/STable4.xlsx]

## Sheet: Sheet1
Supplementary Table 4. Sanger validation of genotype calls in COX1 gene region
	pos	SI.sort.bam	geminata.sort.bam	gene	contig	reference	SI_sanger_call	SG_sanger_call	check_SI	check_SG
0	NC_014672.1_1008	CC	TT	gene15712	NC_014672.1	C	CC	TT	TRUE	TRUE
1	NC_014672.1_1023	TT	AA	gene15712	NC_014672.1	T	TT	AA	TRUE	TRUE
2	NC_014672.1_1032	CC	TT	gene15712	NC_014672.1	C	CC	TT	TRUE	TRUE
3	NC_014672.1_1050	AA	CC	gene15712	NC_014672.1	A	AA	CC	TRUE	TRUE
4	NC_014672.1_1066	CC	TT	gene15712	NC_014672.1	C	CC	TT	TRUE	TRUE
5	NC_014672.1_1071	TT	AA	gene15712	NC_014672.1	T	TT	AA	TRUE	TRUE
6	NC_014672.1_1080	TT	AA	gene15712	NC_014672.1	T	TT	AA	TRUE	TRUE
7	NC_014672.1_1095	TT	CC	gene15712	NC_014672.1	T	TT	CC	TRUE	TRUE
8	NC_014672.1_1119	CC	AA	gene15712	NC_014672.1	C	CC	AA	TRUE	TRUE
9	NC_014672.1_1135	TT	CC	gene15712	NC_014672.1	T	TT	CC	TRUE	TRUE
10	NC_014672.1_1137	AA	TT	gene15712	NC_014672.1	A	AA	TT	TRUE	TRUE
11	NC_014672.1_1140	TT	AA	gene15712	NC_014672.1	T	TT	AA	TRUE	TRUE
12	NC_014672.1_1149	AA	CC	gene15712	NC_014672.1	A	AA	CC	TRUE	TRUE
13	NC_014672.1_1185	TT	CC	gene15712	NC_014672.1	T	TT	CC	TRUE	TRUE
14	NC_014672.1_1188	AA	CC	gene15712	NC_014672.1	A	AA	CC	TRUE	TRUE
15	NC_014672.1_1189	TT	CC	gene15712	NC_014672.1	T	TT	CC	TRUE	TRUE
16	NC_014672.1_1194	CC	TT	gene15712	NC_014672.1	C	CC	TT	TRUE	TRUE
17	NC_014672.1_1197	AA	GG	gene15712	NC_014672.1	A	AA	GG	TRUE	TRUE
18	NC_014672.1_1218	TT	CC	gene15712	NC_014672.1	T	TT	CC	TRUE	TRUE
19	NC_014672.1_1237	TT	CC	gene15712	NC_014672.1	T	TT	TT	TRUE	FALSE
35	NC_014672.1_726	CC	TT	gene15712	NC_014672.1	C	CC	TT	TRUE	TRUE
36	NC_014672.1_732	AA	TT	gene15712	NC_014672.1	A	AA	TT	TRUE	TRUE
37	NC_014672.1_759	CC	TT	gene15712	NC_014672.1	C	CC	TT	TRUE	TRUE
38	NC_014672.1_816	TT	CC	gene15712	NC_014672.1	T	TT	CC	TRUE	TRUE
39	NC_014672.1_828	CC	TT	gene15712	NC_014672.1	C	CC	TT	TRUE	TRUE
40	NC_014672.1_846	TT	GG	gene15712	NC_014672.1	T	TT	GG	TRUE	TRUE
41	NC_014672.1_877	AA	GG	gene15712	NC_014672.1	A	AA	GG	TRUE	TRUE
42	NC_014672.1_882	CC	AA	gene15712	NC_014672.1	C	CC	AA	TRUE	TRUE
43	NC_014672.1_883	CC	AA	gene15712	NC_014672.1	C	CC	AA	TRUE	TRUE
44	NC_014672.1_885	TT	AA	gene15712	NC_014672.1	T	TT	AA	TRUE	TRUE
45	NC_014672.1_891	TT	AA	gene15712	NC_014672.1	T	TT	AA	TRUE	TRUE
46	NC_014672.1_903	CC	AA	gene15712	NC_014672.1	C	CC	AA	TRUE	TRUE
47	NC_014672.1_906	CC	TT	gene15712	NC_014672.1	C	CC	TT	TRUE	TRUE
48	NC_014672.1_909	TT	CC	gene15712	NC_014672.1	T	TT	CC	TRUE	TRUE
49	NC_014672.1_969	CC	AA	gene15712	NC_014672.1	C	CC	AA	TRUE	TRUE
